# Supplementary material for: Staphylococcus aureus adapts to the host nutritional environment by coordinating the activity of central metabolic enzymes
Source: PLoS Pathog. 2026 May 4;22(5):e1014183. doi: 10.1371/journal.ppat.1014183 (PMC13155669; doi:10.1371/journal.ppat.1014183)
Supplement: S4 Table — (XLSX) [file ppat.1014183.s006.xlsx]

## Sheet: Supplemental Table 3
Supplemental Table 3. Significant differentially expressed genes (ΔlipL mutant compared to WT S. aureus)
HOU Locus	USA300 Locus	baseMean	log2FoldChange	lfcSE	pvalue	padj	product
USA300HOU_RS03080	SAUSA300_0571	2675.84	8.19651	0.318365	1.64e-146	4.73e-143	biotin/lipoate A/B protein ligase family protein
USA300HOU_RS01990		5.46477	6.41761	2.54646	9.42e-06	0.000102385	hypothetical protein
USA300HOU_RS00580	SAUSA300_0113	110561	5.50523	0.508452	1.5e-28	1.8e-26	staphylococcal protein A
USA300HOU_RS10575	SAUSA300_1924	8.58962	5.12077	1.37245	1.13e-05	0.000118613	phage holin
USA300HOU_RS11725		172.753	3.72678	0.60089	3.38e-11	9.74e-10	hypothetical protein
USA300HOU_RS13850	SAUSA300_2489	738.927	3.64744	0.391869	8.96e-22	6.79e-20	fatty acid efflux MMPL transporter FarE
USA300HOU_RS09945	SAUSA300_1811	54.7077	3.63601	0.773642	1.52e-07	2.48e-06	tRNA-Leu
USA300HOU_RS09735	SAUSA300_1772	39.248	3.44376	0.594459	4.83e-10	1.2e-08	tRNA-Ser
USA300HOU_RS10640	SAUSA300_1935	39.0028	3.43798	0.555475	6.2e-11	1.73e-09	HK97 gp10 family phage protein
USA300HOU_RS04835	SAUSA300_0877	8962.63	3.38611	0.260908	1.24e-39	2.74e-37	ATP-dependent chaperone ClpB
USA300HOU_RS10010	SAUSA300_1825	8.11366	3.36537	1.08294	0.00016334	0.00126798	tRNA-Ser
USA300HOU_RS10050	SAUSA300_1833	32.9887	3.31921	0.89378	1.16e-05	0.000120711	tRNA-Leu
USA300HOU_RS10015	SAUSA300_1826	15.4455	3.25563	0.950392	3.85e-05	0.000356711	tRNA-Ile
USA300HOU_RS06550	SAUSA300_1193	8433.73	3.24041	0.406002	1.04e-16	5.18e-15	glycerol-3-phosphate dehydrogenase/oxidase
USA300HOU_RS09960	SAUSA300_1815	12.4508	3.15704	0.984306	8.8e-05	0.000734423	tRNA-Gln
USA300HOU_RS09975	SAUSA300_1818	80.3116	3.14845	0.592958	7.36e-09	1.5e-07	tRNA-Tyr
USA300HOU_RS09595		9.97201	3.10074	1.22225	0.000599981	0.00390938	hypothetical protein
USA300HOU_RS10610	SAUSA300_1929	50.5407	2.94251	0.452687	8e-12	2.4e-10	phage tail domain-containing protein
USA300HOU_RS12685	SAUSA300_2291	509.114	2.9067	0.434296	1.67e-12	5.39e-11	sodium/glutamate symporter
USA300HOU_RS10930	SAUSA300_1983	261.821	2.83374	0.3824	1.01e-14	4.39e-13	co-chaperone GroES
USA300HOU_RS01465	SAUSA300_0274	4665.4	2.82862	0.286996	3.86e-24	3.47e-22	DUF6583 family protein
USA300HOU_RS10660	SAUSA300_1938	110.143	2.80171	0.370241	3.41e-15	1.53e-13	phage major capsid protein
USA300HOU_RS08430	SAUSA300_1541	5268.89	2.74504	0.248555	2.2e-29	2.75e-27	nucleotide exchange factor GrpE
USA300HOU_RS08420	SAUSA300_1539	807.551	2.69574	0.397702	1e-12	3.36e-11	molecular chaperone DnaJ
USA300HOU_RS02950	SAUSA300_0547	3386.57	2.67049	0.372976	6.71e-14	2.61e-12	MSCRAMM family adhesin SdrD
USA300HOU_RS08435	SAUSA300_1542	10550.1	2.66928	0.317055	4.28e-18	2.41e-16	heat-inducible transcriptional repressor HrcA
USA300HOU_RS13535	SAUSA300_2437	104.727	2.6557	0.665103	4.56e-06	5.34e-05	HTH-type transcriptional regulator SarT
USA300HOU_RS09970	SAUSA300_1817	13.6422	2.62686	0.883746	0.000202349	0.00150975	tRNA-Trp
USA300HOU_RS10615	SAUSA300_1930	216.122	2.61124	0.343627	2.58e-15	1.18e-13	phage tail tape measure protein
USA300HOU_RS08425	SAUSA300_1540	27474.3	2.56106	0.255065	9.57e-25	9.19e-23	molecular chaperone DnaK
USA300HOU_RS11680	SAUSA300_2116	7.42887	2.54083	0.935404	0.000554386	0.00365362	tRNA-Lys
USA300HOU_RS11690	SAUSA300_2118	11.0441	2.5348	0.837315	0.000194773	0.00146461	tRNA-Tyr
USA300HOU_RS10020	SAUSA300_1827	55.093	2.5077	0.563862	6.51e-07	9.33e-06	tRNA-Met
USA300HOU_RS05350	SAUSA300_0976	3059	2.49106	0.372846	1.96e-12	6.26e-11	phosphoribosylamine--glycine ligase
USA300HOU_RS10635		34.1714	2.43601	0.654792	1.65e-05	0.000168411	hypothetical protein
USA300HOU_RS10040	SAUSA300_1831	62.1928	2.42064	0.797561	0.000163265	0.00126798	tRNA-Leu
USA300HOU_RS05835		189.194	2.39925	0.595299	4.44e-06	5.22e-05	hypothetical protein
USA300HOU_RS03760	SAUSA300_0681	4723.75	2.3851	0.588683	4.23e-06	4.99e-05	hypothetical protein
USA300HOU_RS15800	SAUSA300_1812	52.3076	2.38286	0.735918	8.77e-05	0.000734022	tRNA-Gly
USA300HOU_RS10655	SAUSA300_1937	35.6615	2.38172	0.516222	3.74e-07	5.6e-06	hypothetical protein
USA300HOU_RS09950	SAUSA300_1813	110.806	2.37633	0.566671	2.26e-06	2.89e-05	tRNA-Gly
USA300HOU_RS09965	SAUSA300_1816	10.8734	2.34059	0.85285	0.000472251	0.00319269	tRNA-His
USA300HOU_RS16090		148.506	2.31358	0.402863	8.66e-10	2.08e-08	universal stress protein
USA300HOU_RS10925	SAUSA300_1982	6531.94	2.30189	0.275918	5.24e-18	2.9e-16	chaperonin GroEL
USA300HOU_RS10055	SAUSA300_1834	20.6488	2.28652	0.868429	0.000585338	0.00382262	tRNA-Lys
USA300HOU_RS05345	SAUSA300_0975	2549.32	2.27588	0.397019	9.02e-10	2.13e-08	bifunctional phosphoribosylaminoimidazolecarboxamide formyltransferase/IMP cyclohydrolase
USA300HOU_RS06800		93.6182	2.2176	0.400233	3.12e-09	6.8e-08	GMP reductase
USA300HOU_RS02445	SAUSA300_0457	28.4976	2.21582	0.857627	0.000696071	0.0044156	5S ribosomal RNA
USA300HOU_RS10645	SAUSA300_1936	17.732	2.21086	0.611471	3.18e-05	0.000298594	head-tail adaptor protein
USA300HOU_RS00585	SAUSA300_0114	5580.65	2.20306	0.349021	2.3e-11	6.7e-10	HTH-type transcriptional regulator SarS
USA300HOU_RS02750	SAUSA300_0508	2266.05	2.20061	0.298771	1.74e-14	7.38e-13	UvrB/UvrC motif-containing protein
USA300HOU_RS06820		136.932	2.19594	0.507365	1.4e-06	1.86e-05	DNA damage-induced cell division inhibitor SosA
USA300HOU_RS03980	SAUSA300_0720	141.425	2.18773	0.469864	3.16e-07	4.81e-06	ABC transporter ATP-binding protein
USA300HOU_RS08455	SAUSA300_1545	21612.9	2.1733	0.625981	4.54e-05	0.000415362	30S ribosomal protein S20
USA300HOU_RS06840		5.11041	2.16077	1.3459	0.00666848	0.0284143	hypothetical protein
USA300HOU_RS05340		415.82	2.15464	0.391895	4.02e-09	8.45e-08	phosphoribosylglycinamide formyltransferase
USA300HOU_RS02745	SAUSA300_0507	3846.29	2.1443	0.298862	7.31e-14	2.81e-12	CtsR family transcriptional regulator
USA300HOU_RS09985	SAUSA300_1820	13.4694	2.14263	0.644056	9.16e-05	0.000760606	tRNA-Phe
USA300HOU_RS02755	SAUSA300_0509	2091.18	2.14189	0.293165	2.92e-14	1.17e-12	protein arginine kinase
USA300HOU_RS02660	SAUSA300_0502	31.6204	2.1278	1.1585	0.00354054	0.0172127	5S ribosomal RNA
USA300HOU_RS05335	SAUSA300_0973	646.167	2.09158	0.403983	2.42e-08	4.58e-07	phosphoribosylformylglycinamidine cyclo-ligase
USA300HOU_RS10630	SAUSA300_1934	24.9549	2.08488	0.593929	4.69e-05	0.000427405	major tail protein
USA300HOU_RS03975	SAUSA300_0719	199.161	2.08351	0.387962	8.45e-09	1.71e-07	iron chelate uptake ABC transporter family permease subunit
USA300HOU_RS12265	SAUSA300_2218	256.085	2.06197	0.470435	1.19e-06	1.6e-05	HTH-type transcriptional regulator SarV
USA300HOU_RS02760	SAUSA300_0510	13084.2	2.04733	0.206452	2.82e-24	2.62e-22	ATP-dependent Clp protease ATP-binding subunit
USA300HOU_RS08415	SAUSA300_1538	1444.34	2.04713	0.17621	3.86e-32	6.18e-30	50S ribosomal protein L11 methyltransferase
USA300HOU_RS09460		443.172	2.02655	0.548517	2.17e-05	0.000212896	hypothetical protein
USA300HOU_RS14240		23.2993	2.02548	0.576885	4.49e-05	0.000411571	hypothetical protein
USA300HOU_RS10005	SAUSA300_1824	222.646	2.02238	0.521677	1.06e-05	0.000113207	tRNA-Asp
USA300HOU_RS12440	SAUSA300_2249	1609.94	2.02219	0.532699	1.42e-05	0.000146234	CHAP domain-containing protein
USA300HOU_RS14900		10628.1	1.99456	0.478334	3.09e-06	3.84e-05	hypothetical protein
USA300HOU_RS06055	SAUSA300_1098	655.274	1.99264	0.795076	0.000959745	0.00590374	orotate phosphoribosyltransferase
USA300HOU_RS03610	SAUSA300_0654	322.104	1.98778	0.490893	5.35e-06	6.16e-05	HTH-type transcriptional regulator SarX
USA300HOU_RS09995	SAUSA300_1822	17.6016	1.98523	0.818308	0.00126291	0.00739262	tRNA-Met
USA300HOU_RS08280	SAUSA300_1511	3785.53	1.98372	0.616018	0.000123538	0.000999412	50S ribosomal protein L33
USA300HOU_RS10570	SAUSA300_1923	22.6769	1.97636	0.519717	1.73e-05	0.00017338	CHAP domain-containing protein
USA300HOU_RS10000	SAUSA300_1823	135.527	1.97116	0.59027	8.22e-05	0.000692398	tRNA-Ser
USA300HOU_RS02720		11.3722	1.93714	1.1663	0.00607705	0.0265734	5S ribosomal RNA
USA300HOU_RS01475	SAUSA300_0276	263.101	1.92183	0.393555	1.23e-07	2.01e-06	DUF5080 family protein
USA300HOU_RS10070	SAUSA300_1837	11.1123	1.89952	1.52139	0.00948102	0.0375182	5S ribosomal RNA
USA300HOU_RS05155		3820.24	1.88544	0.500118	1.8e-05	0.000180351	DoxX family protein
USA300HOU_RS01460	SAUSA300_0273	470.705	1.88234	0.30456	8.19e-11	2.23e-09	ABC transporter permease
USA300HOU_RS13635	SAUSA300_2454	4697.47	1.87972	0.356348	1.54e-08	3.05e-07	ABC transporter permease
USA300HOU_RS14050	SAUSA300_2528	569.301	1.86941	0.286928	9.71e-12	2.85e-10	epoxyqueuosine reductase QueH
USA300HOU_RS10025	SAUSA300_1828	13.01	1.85344	0.737654	0.00118553	0.00698224	tRNA-Ala
USA300HOU_RS09955	SAUSA300_1814	6.07103	1.85145	1.19076	0.00815647	0.0332258	tRNA-Cys
USA300HOU_RS10035	SAUSA300_1830	24.3976	1.85081	0.968612	0.00411634	0.0195951	tRNA-Arg
USA300HOU_RS11060	SAUSA300_2006	48.2111	1.8447	0.425957	1.89e-06	2.44e-05	dihydroxy-acid dehydratase
USA300HOU_RS03740		727.375	1.84397	0.444187	3.59e-06	4.35e-05	hypothetical protein
USA300HOU_RS02275	SAUSA300_0425	770.307	1.84163	0.266501	6.65e-13	2.28e-11	NADH dehydrogenase subunit 5
USA300HOU_RS10060	SAUSA300_1835	14.0087	1.82986	1.01296	0.00522276	0.0236875	tRNA-Thr
USA300HOU_RS10030	SAUSA300_1829	21.6354	1.8292	0.695773	0.000862125	0.00535112	tRNA-Pro
USA300HOU_RS04495	SAUSA300_0814	2756.33	1.81723	0.437249	3.81e-06	4.57e-05	Abi family protein
USA300HOU_RS09990	SAUSA300_1821	31.7079	1.81556	0.655003	0.000572184	0.0037623	tRNA-Asp
USA300HOU_RS04165	SAUSA300_0752	13842.6	1.81515	0.263685	8.46e-13	2.87e-11	ATP-dependent Clp endopeptidase proteolytic subunit ClpP
USA300HOU_RS05325	SAUSA300_0971	591.364	1.80337	0.507071	4.21e-05	0.000387429	phosphoribosylformylglycinamidine synthase subunit PurL
USA300HOU_RS15905	SAUSA300_1931	10.7624	1.80175	0.694334	0.00114389	0.00676469	hypothetical protein
USA300HOU_RS10685	SAUSA300_1943	11.2333	1.79692	0.670721	0.000865162	0.00535842	HNH endonuclease
USA300HOU_RS01470	SAUSA300_0275	126.566	1.78718	0.43331	4.66e-06	5.44e-05	DUF5079 family protein
USA300HOU_RS03755	SAUSA300_0680	1892.2	1.78123	0.287945	8.78e-11	2.36e-09	multidrug efflux MFS transporter NorA
USA300HOU_RS10045	SAUSA300_1832	12.3996	1.77615	0.921382	0.00449372	0.0209756	tRNA-Gly
USA300HOU_RS12190	SAUSA300_2207	3488.59	1.76044	0.354698	8.93e-08	1.49e-06	NCS2 family permease
USA300HOU_RS02390	SAUSA300_0448	3532.8	1.75711	0.591462	0.000319749	0.00229074	PTS system trehalose-specific EIIBC component
USA300HOU_RS15455		22.0163	1.75117	0.599119	0.000429655	0.00295324	Ig-like domain-containing protein
USA300HOU_RS05330	SAUSA300_0972	933.797	1.74507	0.411946	3.06e-06	3.83e-05	amidophosphoribosyltransferase
USA300HOU_RS10910	SAUSA300_1981	20.8737	1.7408	0.491212	5.46e-05	0.000487156	terminase small subunit
USA300HOU_RS08720	SAUSA300_1595	4171.97	1.7375	0.341106	4.61e-08	8.1e-07	tRNA guanosine(34) transglycosylase Tgt
USA300HOU_RS13630	SAUSA300_2453	2275.57	1.737	0.374272	4.72e-07	6.94e-06	ATP-binding cassette domain-containing protein
USA300HOU_RS01650	SAUSA300_0310	1442.25	1.73615	0.358655	1.7e-07	2.71e-06	PTS sugar transporter subunit IIC
USA300HOU_RS12855	SAUSA300_2321	175.192	1.72923	0.344804	7.53e-08	1.27e-06	YhgE/Pip domain-containing protein
USA300HOU_RS06595		23.1791	1.7137	0.529959	0.000169809	0.00131465	hypothetical protein
USA300HOU_RS06050	SAUSA300_1097	558.44	1.68734	0.761674	0.00258807	0.0134542	orotidine-5'-phosphate decarboxylase
USA300HOU_RS12430	SAUSA300_2247	93.079	1.67972	0.324626	3.44e-08	6.32e-07	SarA family transcriptional regulator
USA300HOU_RS05150	SAUSA300_0939	3786.95	1.67147	0.283471	5.78e-10	1.41e-08	glycosyltransferase
USA300HOU_RS01445	SAUSA300_0270	557.595	1.65482	0.286083	1.15e-09	2.65e-08	glycine-glycine endopeptidase LytM
USA300HOU_RS12435	SAUSA300_2248	426.313	1.65078	0.311449	1.79e-08	3.5e-07	AraC family transcriptional regulator
USA300HOU_RS11085	SAUSA300_2011	48.2652	1.63209	0.497537	0.000142421	0.00112505	3-isopropylmalate dehydrogenase
USA300HOU_RS10355	SAUSA300_1888	2463	1.62804	0.36377	1.1e-06	1.5e-05	YerC/YecD family TrpR-related protein
USA300HOU_RS14725	SAUSA300_2648	3093.24	1.6258	0.63238	0.00116919	0.00690013	50S ribosomal protein L34
USA300HOU_RS01450	SAUSA300_0271	525.808	1.60779	0.262913	1.58e-10	4.06e-09	ABC transporter ATP-binding protein
USA300HOU_RS11000	SAUSA300_1996	235.912	1.59399	0.571585	0.000677871	0.00430965	ammonium transporter
USA300HOU_RS10755	SAUSA300_1956	12.7152	1.57817	0.588231	0.00106215	0.00634647	hypothetical protein
USA300HOU_RS06225		8110.31	1.56345	0.48579	0.000162169	0.00126798	30S ribosomal protein S16
USA300HOU_RS10080	SAUSA300_1839	2402.13	1.56144	0.355105	1.65e-06	2.17e-05	tRNA-Ala
USA300HOU_RS10915		13.3496	1.55063	0.599206	0.00140188	0.00804269	hypothetical protein
USA300HOU_RS05320	SAUSA300_0970	138.665	1.52824	0.527554	0.000545307	0.00361031	phosphoribosylformylglycinamidine synthase I
USA300HOU_RS00270	SAUSA300_0053	2618.5	1.52067	0.426472	5.54e-05	0.000492418	GNAT family N-acetyltransferase
USA300HOU_RS03985	SAUSA300_0721	1016.91	1.51834	0.38317	1.22e-05	0.000126453	siderophore ABC transporter substrate-binding protein
USA300HOU_RS12090	SAUSA300_2187	1932.19	1.51765	0.573507	0.00111435	0.00662024	30S ribosomal protein S5
USA300HOU_RS10775	SAUSA300_1960	161.034	1.51087	0.269458	3.77e-09	8.1e-08	recombinase RecT
USA300HOU_RS09365	SAUSA300_1709	27.1056	1.51029	0.509969	0.000465217	0.00315997	transposase
USA300HOU_RS15375		116.475	1.50419	0.377972	1.16e-05	0.000120711	transposase
USA300HOU_RS00120	SAUSA300_0024	1097.68	1.50315	0.351429	3.18e-06	3.93e-05	MBL fold metallo-hydrolase
USA300HOU_RS01945	SAUSA300_0368	572.772	1.50012	0.554843	0.000981208	0.00598703	30S ribosomal protein S18
USA300HOU_RS05315	SAUSA300_0969	70.1797	1.49973	0.380243	1.36e-05	0.000139937	phosphoribosylformylglycinamidine synthase subunit PurS
USA300HOU_RS10745	SAUSA300_1954	8.21873	1.4941	0.738405	0.00596019	0.0261667	SA1788 family PVL leukocidin-associated protein
USA300HOU_RS10665	SAUSA300_1939	63.368	1.49087	0.438754	0.000113145	0.000923106	head maturation protease, ClpP-related
USA300HOU_RS14490	SAUSA300_2601	25.4802	1.49047	0.441789	0.00013195	0.00105854	intercellular adhesin biosynthesis polysaccharide N-deacetylase
USA300HOU_RS15925		65.0709	1.48955	0.587797	0.00157164	0.0088405	hypothetical protein
USA300HOU_RS08755	SAUSA300_1602	5732.42	1.48896	0.464612	0.000206327	0.0015315	ribosomal-processing cysteine protease Prp
USA300HOU_RS09860	SAUSA300_1795	10248	1.48629	0.51689	0.000618004	0.0039907	YlbF/YmcA family competence regulator
USA300HOU_RS10675	SAUSA300_1941	76.3299	1.48276	0.295042	9.2e-08	1.52e-06	terminase large subunit
USA300HOU_RS10765	SAUSA300_1958	19.5217	1.4736	0.704474	0.00479745	0.0221776	single-stranded DNA-binding protein
USA300HOU_RS14470	SAUSA300_2598	18.1822	1.47137	0.603688	0.00229033	0.0120809	Wzz/FepE/Etk N-terminal domain-containing protein
USA300HOU_RS01455	SAUSA300_0272	444.459	1.4619	0.344778	4.04e-06	4.79e-05	ABC transporter permease
USA300HOU_RS14150	SAUSA300_2544	404.131	1.45517	0.596764	0.00210287	0.011257	sterile alpha motif-like domain-containing protein
USA300HOU_RS03695	SAUSA300_0669	4874.93	1.4478	0.230188	5.56e-11	1.57e-09	undecaprenyl-diphosphate phosphatase
USA300HOU_RS03970	SAUSA300_0718	283.185	1.43911	0.37046	1.85e-05	0.000184641	ABC transporter permease
USA300HOU_RS15910		43.8905	1.43174	0.383013	3.42e-05	0.00031872	hypothetical protein
USA300HOU_RS02835	SAUSA300_0524	6806.83	1.42512	0.539076	0.00125079	0.0073366	50S ribosomal protein L10
USA300HOU_RS02840	SAUSA300_0525	6483.36	1.41994	0.45666	0.000304371	0.002186	50S ribosomal protein L7/L12
USA300HOU_RS13165		610.249	1.41979	0.526716	0.00111487	0.00662024	type I toxin-antitoxin system Fst family toxin
USA300HOU_RS15580		292.703	1.41933	0.295062	2.99e-07	4.61e-06	LPXTG-anchored surface protein SasG
USA300HOU_RS07230		10.3367	1.41678	0.823437	0.0104152	0.0401549	hypothetical protein
USA300HOU_RS02830	SAUSA300_0523	8240.06	1.40543	0.485208	0.000626402	0.00403588	50S ribosomal protein L1
USA300HOU_RS15460		27.8671	1.39518	0.431968	0.00023756	0.00175429	hypothetical protein
USA300HOU_RS02280	SAUSA300_0426	1030.85	1.38415	0.310729	1.73e-06	2.26e-05	YbcC family protein
USA300HOU_RS12115	SAUSA300_2192	1458.45	1.37428	0.581213	0.00273487	0.0140902	50S ribosomal protein L5
USA300HOU_RS10780	SAUSA300_1961	229.086	1.37019	0.23483	1.17e-09	2.69e-08	AAA family ATPase
USA300HOU_RS14480	SAUSA300_2600	9.33564	1.36733	0.822607	0.0126855	0.0472019	poly-beta-1,6 N-acetyl-D-glucosamine synthase IcaA
USA300HOU_RS11915	SAUSA300_2158	117.658	1.36361	0.465573	0.000612738	0.00396558	DUF3885 domain-containing protein
USA300HOU_RS12135	SAUSA300_2196	270.308	1.36041	0.592243	0.00340357	0.016731	50S ribosomal protein L29
USA300HOU_RS11235	SAUSA300_2037	7228.03	1.36018	0.521844	0.001503	0.00850421	DEAD/DEAH box helicase
USA300HOU_RS13810		162.772	1.35853	0.41344	0.00019098	0.00143985	hypothetical protein
USA300HOU_RS12155	SAUSA300_2200	303.423	1.35359	0.628388	0.0047844	0.0221529	30S ribosomal protein S19
USA300HOU_RS06415	SAUSA300_1166	15984.3	1.35315	0.516102	0.00144432	0.00822093	30S ribosomal protein S15
USA300HOU_RS04450	SAUSA300_0805	80.8803	1.35201	0.331025	9.24e-06	0.000100786	helix-turn-helix domain-containing protein
USA300HOU_RS11090	SAUSA300_2012	62.028	1.34986	0.420858	0.000261181	0.00190431	3-isopropylmalate dehydratase large subunit
USA300HOU_RS08895		6210.17	1.34778	0.485611	0.00100371	0.00608397	50S ribosomal protein L20
USA300HOU_RS09555	SAUSA300_1743	32.2339	1.34028	0.563925	0.0031575	0.015815	DUF3969 family protein
USA300HOU_RS15230		907.555	1.33902	0.434573	0.00037003	0.00257412	hypothetical protein
USA300HOU_RS02215	SAUSA300_0414	26.1488	1.33896	0.495364	0.00131932	0.00770718	tandem-type lipoprotein Lpl5
USA300HOU_RS06960	SAUSA300_1262	36.0393	1.33776	0.51277	0.00163237	0.00909739	anthranilate synthase component I
USA300HOU_RS02225	SAUSA300_0416	22.2491	1.32888	0.609845	0.00495318	0.0228243	tandem-type lipoprotein Lpl7
USA300HOU_RS08760	SAUSA300_1603	12850.9	1.32284	0.496971	0.00135505	0.00786803	50S ribosomal protein L21
USA300HOU_RS00690	SAUSA300_0133	86.3108	1.3184	0.355124	4.19e-05	0.000387	O-antigen ligase family protein
USA300HOU_RS04420	SAUSA300_0799	184.442	1.31839	0.423497	0.000363254	0.00253463	site-specific integrase
USA300HOU_RS02210	SAUSA300_0413	39.6271	1.31434	0.513112	0.00190515	0.0103525	tandem-type lipoprotein Lpl4
USA300HOU_RS02345	SAUSA300_0439	738.117	1.31115	0.401338	0.000211413	0.00156521	hypothetical protein
USA300HOU_RS11290	SAUSA300_2046	9418.82	1.30633	0.41108	0.000303061	0.00218384	membrane protein insertase YidC
USA300HOU_RS12085	SAUSA300_2186	257.087	1.3061	0.643533	0.0066902	0.0284361	50S ribosomal protein L30
USA300HOU_RS05885		33.0639	1.30259	0.594669	0.00484423	0.022358	hypothetical protein
USA300HOU_RS10820		36.1052	1.29485	0.424758	0.000483574	0.00323882	MW1434 family type I TA system toxin
USA300HOU_RS12125	SAUSA300_2194	1445.09	1.29044	0.573833	0.00414959	0.0197208	50S ribosomal protein L14
USA300HOU_RS12095	SAUSA300_2188	1026.83	1.28523	0.538117	0.00308777	0.0155468	50S ribosomal protein L18
USA300HOU_RS11095	SAUSA300_2013	36.5601	1.28327	0.44652	0.000832464	0.00517818	3-isopropylmalate dehydratase small subunit
USA300HOU_RS01625	SAUSA300_0306	895.365	1.28077	0.277811	9.44e-07	1.32e-05	branched-chain amino acid transport system II carrier protein
USA300HOU_RS05135		38.8316	1.26823	0.450502	0.00100555	0.00608397	ABC transporter ATP-binding protein
USA300HOU_RS10800	SAUSA300_1964	48.3896	1.26811	0.378393	0.000174634	0.00133762	DUF771 domain-containing protein
USA300HOU_RS06745	SAUSA300_1225	238.999	1.26656	0.525811	0.00299897	0.0151793	aspartate kinase
USA300HOU_RS01545	SAUSA300_0290	122.258	1.26437	0.354123	7.94e-05	0.000672292	DUF5079 family protein
USA300HOU_RS03725	SAUSA300_0675	395.439	1.26404	0.349073	6.47e-05	0.000565966	hypothetical protein
USA300HOU_RS04465	SAUSA300_0808	73.2062	1.26262	0.332897	3.41e-05	0.00031872	DUF1474 family protein
USA300HOU_RS02300	SAUSA300_0430	717.704	1.26045	0.199858	7.26e-11	2.01e-09	carboxylesterase
USA300HOU_RS01125	SAUSA300_0215	429.943	1.25662	0.485024	0.00189276	0.0103046	isoprenylcysteine carboxyl methyltransferase family protein
USA300HOU_RS10625	SAUSA300_1932	53.1103	1.25647	0.368307	0.000146905	0.00115298	hypothetical protein
USA300HOU_RS10795		13.579	1.25536	0.726779	0.0134659	0.0492591	DUF1270 domain-containing protein
USA300HOU_RS03745	SAUSA300_0678	558.792	1.2546	0.267435	6.49e-07	9.33e-06	DUF1361 domain-containing protein
USA300HOU_RS10125	SAUSA300_1847	812.939	1.24038	0.362635	0.000137863	0.00109681	SAV1866 family putative multidrug efflux ABC transporter
USA300HOU_RS02825	SAUSA300_0522	5322.6	1.23599	0.415394	0.000605658	0.00393746	50S ribosomal protein L11
USA300HOU_RS05230		229.279	1.23059	0.359095	0.000140811	0.00111718	MarR family transcriptional regulator
USA300HOU_RS09895	SAUSA300_1802	310.926	1.22766	0.390035	0.000378942	0.00262977	hypothetical protein
USA300HOU_RS02925	SAUSA300_0542	759.147	1.2247	0.438249	0.00112263	0.00665261	deoxynucleoside kinase
USA300HOU_RS03775	SAUSA300_0684	309.032	1.22302	0.508009	0.00328229	0.0162527	1-phosphofructokinase
USA300HOU_RS06240		6721.15	1.21555	0.504046	0.00308166	0.0155432	50S ribosomal protein L19
USA300HOU_RS08750	SAUSA300_1601	5645.27	1.2154	0.351057	0.000128156	0.00103378	50S ribosomal protein L27
USA300HOU_RS12150	SAUSA300_2199	1035.72	1.2141	0.577475	0.00669434	0.0284361	50S ribosomal protein L22
USA300HOU_RS14110	SAUSA300_2538	823.72	1.21037	0.361982	0.000190088	0.00143689	amino acid permease
USA300HOU_RS11320		233.527	1.20567	0.290855	8.62e-06	9.44e-05	lytic transglycosylase SceD
USA300HOU_RS12140	SAUSA300_2197	1470.59	1.20553	0.561006	0.00608051	0.0265734	50S ribosomal protein L16
USA300HOU_RS12160	SAUSA300_2201	3286.31	1.20316	0.527751	0.00448795	0.0209756	50S ribosomal protein L2
USA300HOU_RS13550	SAUSA300_2440	228.508	1.20247	0.309717	2.55e-05	0.000245255	fibronectin-binding protein FnbB
USA300HOU_RS02860	SAUSA300_0529	1149.95	1.20246	0.50953	0.00365373	0.017626	ribosomal L7Ae/L30e/S12e/Gadd45 family protein
USA300HOU_RS10750	SAUSA300_1955	21.5758	1.19852	0.513143	0.00423917	0.0201134	RusA family crossover junction endodeoxyribonuclease
USA300HOU_RS03535	SAUSA300_0640	3548.56	1.19848	0.258335	1e-06	1.38e-05	membrane protein
USA300HOU_RS00565	SAUSA300_0110	130.759	1.19846	0.452044	0.00176698	0.00967472	PLP-dependent aminotransferase family protein
USA300HOU_RS12110	SAUSA300_2191	658.494	1.19557	0.618444	0.00975073	0.0382069	type Z 30S ribosomal protein S14
USA300HOU_RS01905	SAUSA300_0360	75.2175	1.19309	0.647075	0.0118124	0.0444123	PLP-dependent transferase
USA300HOU_RS12165	SAUSA300_2202	686.278	1.19278	0.539187	0.00543384	0.0244141	50S ribosomal protein L23
USA300HOU_RS10770	SAUSA300_1959	60.1196	1.1919	0.355173	0.000199385	0.00149539	MBL fold metallo-hydrolase
USA300HOU_RS14180	SAUSA300_2549	102.392	1.19043	0.308831	2.96e-05	0.000279363	BCCT family transporter
USA300HOU_RS03650	SAUSA300_0660	581.076	1.18973	0.227453	4.54e-08	8.01e-07	DUF456 domain-containing protein
USA300HOU_RS12105	SAUSA300_2190	1323.79	1.18929	0.557574	0.00651197	0.0279085	30S ribosomal protein S8
USA300HOU_RS10865	SAUSA300_1973	173.124	1.18821	0.297826	1.7e-05	0.000172271	sphingomyelin phosphodiesterase
USA300HOU_RS08180	SAUSA300_1493	335.567	1.18698	0.471412	0.00257835	0.0134279	SA1362 family protein
USA300HOU_RS12865	SAUSA300_2323	2958.19	1.18492	0.301354	2.18e-05	0.000212939	magnesium transporter CorA family protein
USA300HOU_RS10255	SAUSA300_1871	154.091	1.17923	0.552647	0.00673682	0.0285324	hypothetical protein
USA300HOU_RS12145	SAUSA300_2198	1638.23	1.17699	0.555756	0.00678024	0.0286742	30S ribosomal protein S3
USA300HOU_RS02675		44.6388	1.16924	0.609605	0.0107389	0.0411276	tRNA-Lys
USA300HOU_RS10265	SAUSA300_1872	1779.51	1.16814	0.292767	1.72e-05	0.000172913	type 1 glutamine amidotransferase
USA300HOU_RS03605	SAUSA300_0653	1587.51	1.16314	0.336165	0.000136973	0.00109275	helix-turn-helix transcriptional regulator
USA300HOU_RS12120	SAUSA300_2193	1149.11	1.16277	0.611556	0.0110132	0.0418501	50S ribosomal protein L24
USA300HOU_RS12170		2289.9	1.16249	0.549686	0.00711018	0.0297203	50S ribosomal protein L4
USA300HOU_RS03000	SAUSA300_0557	705.956	1.16046	0.352886	0.000257376	0.00188133	HAD family hydrolase
USA300HOU_RS12130	SAUSA300_2195	921.277	1.15793	0.565419	0.00827441	0.0336586	30S ribosomal protein S17
USA300HOU_RS12355	SAUSA300_2233	156.752	1.15327	0.325479	0.000105974	0.00086706	biotin transporter BioY
USA300HOU_RS10810	SAUSA300_1966	121.936	1.13874	0.32333	0.00011685	0.000950647	phage antirepressor KilAC domain-containing protein
USA300HOU_RS09855	SAUSA300_1794	45.0887	1.12533	0.349163	0.000353291	0.00248166	hypothetical protein
USA300HOU_RS11065	SAUSA300_2007	72.8506	1.12012	0.561668	0.0101139	0.03925	biosynthetic-type acetolactate synthase large subunit
USA300HOU_RS13005	SAUSA300_2351	1646.96	1.11709	0.295108	4.75e-05	0.000431891	zinc ABC transporter substrate-binding lipoprotein AdcA
USA300HOU_RS08900		4011.27	1.11562	0.493144	0.0054082	0.0243369	50S ribosomal protein L35
USA300HOU_RS12365	SAUSA300_2235	790.31	1.11352	0.304775	7.27e-05	0.000624684	ABC transporter substrate-binding protein
USA300HOU_RS03645	SAUSA300_0659	1673.24	1.11077	0.215335	7.65e-08	1.28e-06	sugar efflux transporter
USA300HOU_RS13945	SAUSA300_2507	45.1628	1.10928	0.336412	0.00027683	0.00200824	PTS transporter subunit IIC
USA300HOU_RS12175	SAUSA300_2204	1608.52	1.10504	0.522194	0.00780444	0.0322715	50S ribosomal protein L3
USA300HOU_RS08865	SAUSA300_1621	14470.3	1.10323	0.256303	5e-06	5.78e-05	ATP-dependent Clp protease ATP-binding subunit ClpX
USA300HOU_RS12350	SAUSA300_2232	278.903	1.09711	0.209572	5.18e-08	9.04e-07	GNAT family N-acetyltransferase
USA300HOU_RS03895	SAUSA300_0705	1447.16	1.09589	0.240957	1.64e-06	2.17e-05	DNA helicase RecQ
USA300HOU_RS14670	SAUSA300_2637	141.662	1.09277	0.453594	0.00405489	0.0193666	hypothetical protein
USA300HOU_RS05225		1315.31	1.09166	0.253	4.72e-06	5.49e-05	acyltransferase family protein
USA300HOU_RS08400	SAUSA300_1535	24727	1.08752	0.557646	0.011929	0.0447922	30S ribosomal protein S21
USA300HOU_RS12100	SAUSA300_2189	1514.31	1.08072	0.528613	0.00970178	0.0381004	50S ribosomal protein L6
USA300HOU_RS10860	SAUSA300_1972	136.312	1.08061	0.342044	0.000453649	0.00308868	site-specific integrase
USA300HOU_RS06730	SAUSA300_1222	130.198	1.07907	0.464454	0.00512393	0.0233715	thermonuclease family protein
USA300HOU_RS11770	SAUSA300_2133	610.81	1.07714	0.490259	0.00701092	0.0294336	YjiH family protein
USA300HOU_RS09470	SAUSA300_1726	326.702	1.06083	0.39766	0.00211463	0.0112989	CrcB family protein
USA300HOU_RS12525	SAUSA300_2262	2662.78	1.05574	0.364243	0.00102165	0.00616848	CPBP family intramembrane glutamic endopeptidaseSdpB
USA300HOU_RS12895	SAUSA300_2329	10391.1	1.05111	0.261832	1.92e-05	0.000190232	cation:dicarboxylase symporter family transporter
USA300HOU_RS00255	SAUSA300_0049	137.607	1.04535	0.370393	0.00138163	0.00795819	hypothetical protein
USA300HOU_RS09750	SAUSA300_1775	30.5344	1.04457	0.461709	0.00635512	0.0273993	tRNA-Gly
USA300HOU_RS03770	SAUSA300_0683	446.528	1.04258	0.456224	0.00612662	0.0266939	DeoR/GlpR family DNA-binding transcription regulator
USA300HOU_RS08715	SAUSA300_1594	3170.5	1.0265	0.360761	0.00136005	0.00788118	preprotein translocase subunit YajC
USA300HOU_RS08100	SAUSA300_1464	4819.72	1.02359	0.270453	5.04e-05	0.000455465	dihydrolipoamide acetyltransferase family protein
USA300HOU_RS00595	SAUSA300_0116	113.393	1.02121	0.506931	0.0118011	0.0444123	staphyloferrin B ABC transporter permease subunit SirB
USA300HOU_RS11515	SAUSA300_2087	346.934	1.01415	0.445925	0.00632169	0.027296	M20 family metallopeptidase
USA300HOU_RS05675	SAUSA300_1035	78.6121	1.01172	0.449931	0.0070489	0.02955	staphylobilin-forming heme oxygenase IsdG
USA300HOU_RS06890	SAUSA300_1250	1903.42	1.01159	0.235028	6.49e-06	7.36e-05	DNA topoisomerase IV subunit B
USA300HOU_RS09015	SAUSA300_1646	2213.2	1.01071	0.254627	2.63e-05	0.000252825	acetyl-CoA carboxylase carboxyltransferase subunit alpha
USA300HOU_RS00685	SAUSA300_0132	38.8338	1.0015	0.367869	0.00207682	0.011159	glycosyltransferase family 4 protein
USA300HOU_RS09120	SAUSA300_1666	6189.19	0.997418	0.475185	0.00999073	0.0388304	30S ribosomal protein S4
USA300HOU_RS02480	SAUSA300_0463	1109.74	0.996036	0.351004	0.00136972	0.00792125	DNA replication initiation control protein YabA
USA300HOU_RS03475	SAUSA300_0629	1311.84	0.984953	0.385651	0.00317783	0.0158891	penicillin-binding protein PBP4
USA300HOU_RS02870	SAUSA300_0531	3682.92	0.98169	0.477518	0.0110292	0.0418501	30S ribosomal protein S7
USA300HOU_RS14460	SAUSA300_2596	57.8498	0.978135	0.352346	0.00181111	0.00987876	tyrosine-protein phosphatase
USA300HOU_RS14540	SAUSA300_2611	52.848	0.974601	0.415968	0.00604822	0.0265127	histidinol dehydrogenase
USA300HOU_RS00195	SAUSA300_0037	364.743	0.969456	0.383878	0.00373529	0.0179593	recombinase family protein
USA300HOU_RS11100	SAUSA300_2014	162.93	0.969027	0.327115	0.0010466	0.00627962	threonine ammonia-lyase IlvA
USA300HOU_RS07445	SAUSA300_1346	4818.91	0.966831	0.219821	3.79e-06	4.56e-05	ATP-dependent DNA helicase DinG
USA300HOU_RS04965	SAUSA300_0903	3452.88	0.958371	0.337932	0.00145042	0.00822287	protease adaptor protein YjbH
USA300HOU_RS05450	SAUSA300_0992	2757.33	0.957715	0.475716	0.0130105	0.0481624	YkyA family protein
USA300HOU_RS10760	SAUSA300_1957	64.1858	0.955777	0.394404	0.00513082	0.0233715	DnaD domain-containing protein
USA300HOU_RS06750	SAUSA300_1226	354.062	0.952905	0.435797	0.00907266	0.0361901	homoserine dehydrogenase
USA300HOU_RS04000	SAUSA300_0723	128.694	0.948409	0.44278	0.0101259	0.03925	GrpB family protein
USA300HOU_RS14230	SAUSA300_2555	107.223	0.947044	0.274362	0.00020346	0.00151412	glutathione peroxidase
USA300HOU_RS01215	SAUSA300_0230	609.574	0.943957	0.278301	0.000255324	0.00187108	PrsW family intramembrane metalloprotease
USA300HOU_RS09370	SAUSA300_1710	5236.17	0.940137	0.344926	0.00215278	0.0114815	alpha/beta hydrolase
USA300HOU_RS11080	SAUSA300_2010	98.4124	0.9363	0.418262	0.00834861	0.0338171	2-isopropylmalate synthase
USA300HOU_RS04510	SAUSA300_0817	442.493	0.936266	0.257106	0.00010272	0.000842831	DUF368 domain-containing protein
USA300HOU_RS11475	SAUSA300_2080	2820.3	0.935799	0.385479	0.00513686	0.0233715	DUF2529 domain-containing protein
USA300HOU_RS12485	SAUSA300_2256	1968.52	0.935335	0.282704	0.000360415	0.00252553	N-acetylglucosaminidase
USA300HOU_RS04070	SAUSA300_0737	4446.87	0.935055	0.190537	3.62e-07	5.46e-06	preprotein translocase subunit SecA
USA300HOU_RS03550	SAUSA300_0642	951.671	0.932381	0.335318	0.00193347	0.0104866	hypothetical protein
USA300HOU_RS04765	SAUSA300_0863	820.617	0.927827	0.451245	0.0128135	0.0475554	argininosuccinate lyase
USA300HOU_RS09870	SAUSA300_1797	1136.64	0.9181	0.320663	0.0015585	0.0087837	helix-turn-helix transcriptional regulator
USA300HOU_RS02865	SAUSA300_0530	4689.35	0.916148	0.437655	0.0119499	0.0448122	30S ribosomal protein S12
USA300HOU_RS07385	SAUSA300_1335	394.08	0.914874	0.447302	0.0132642	0.0487943	DUF4889 domain-containing protein
USA300HOU_RS03780	SAUSA300_0685	989.211	0.91157	0.442712	0.013706	0.0499661	fructose-specific PTS transporter subunit EIIC
USA300HOU_RS00755	SAUSA300_0145	111.063	0.897971	0.269834	0.000347858	0.00245547	phosphate/phosphite/phosphonate ABC transporter substrate-binding protein
USA300HOU_RS04675	SAUSA300_0846	379.703	0.897864	0.324787	0.00217377	0.011572	Na+/H+ antiporter family protein
USA300HOU_RS13245	SAUSA300_2388	1313	0.893384	0.331033	0.00257287	0.0134237	2-dehydropantoate 2-reductase
USA300HOU_RS10325	SAUSA300_1882	486.197	0.890256	0.371987	0.00614281	0.026724	Asp-tRNA(Asn)/Glu-tRNA(Gln) amidotransferase subunit GatC
USA300HOU_RS07510	SAUSA300_1358	1962.64	0.885736	0.367845	0.00577913	0.025606	nucleoside-diphosphate kinase
USA300HOU_RS09285	SAUSA300_1694	4207.94	0.884206	0.240632	9.73e-05	0.000803318	tRNA (guanosine(46)-N7)-methyltransferase TrmB
USA300HOU_RS06400	SAUSA300_1163	2271.25	0.883352	0.413497	0.0115056	0.043543	30S ribosome-binding factor RbfA
USA300HOU_RS14115	SAUSA300_2539	89.2363	0.878342	0.404651	0.0109799	0.041834	aspartate aminotransferase family protein
USA300HOU_RS01855	SAUSA300_0351	288.77	0.874232	0.276398	0.000639313	0.0040916	DUF3169 family protein
USA300HOU_RS00385	SAUSA300_0077	83.6447	0.868766	0.398728	0.01086	0.0415362	ATP-binding cassette domain-containing protein
USA300HOU_RS10285	SAUSA300_1875	1210.64	0.865378	0.378272	0.00814377	0.0332211	3'-5' exonuclease
USA300HOU_RS05160	SAUSA300_0941	46.4626	0.859785	0.371981	0.0080855	0.0330301	ABC transporter substrate-binding protein
USA300HOU_RS05310	SAUSA300_0968	283.861	0.844536	0.370856	0.00901537	0.0360615	phosphoribosylaminoimidazolesuccinocarboxamide synthase
USA300HOU_RS06440	SAUSA300_1171	2567.73	0.839144	0.290581	0.00165342	0.00917503	pitrilysin family protein
USA300HOU_RS04040	SAUSA300_0731	1248.1	0.834936	0.219417	6.37e-05	0.000559456	MraY family glycosyltransferase
USA300HOU_RS02610	SAUSA300_0487	786.525	0.831641	0.216466	5.58e-05	0.000494134	tRNA lysidine(34) synthetase TilS
USA300HOU_RS01780	SAUSA300_0336	199.162	0.824513	0.31144	0.00347448	0.0170328	MepB family protein
USA300HOU_RS06295	SAUSA300_1144	1176.78	0.819507	0.336809	0.00610443	0.0266375	methylenetetrahydrofolate--tRNA-(uracil(54)- C(5))-methyltransferase (FADH(2)-oxidizing) TrmFO
USA300HOU_RS05445	SAUSA300_0991	2123.83	0.819414	0.245843	0.00038803	0.00267992	peptide deformylase
USA300HOU_RS12825	SAUSA300_2317	2258.51	0.815246	0.265594	0.000969561	0.00592852	oxidoreductase
USA300HOU_RS08350	SAUSA300_1525	29916.6	0.814291	0.312708	0.00404913	0.0193666	glycine--tRNA ligase
USA300HOU_RS01860	SAUSA300_0352	635.951	0.812232	0.262341	0.000895717	0.00553576	ABC transporter ATP-binding protein
USA300HOU_RS09805	SAUSA300_1784	12951.5	0.811377	0.350182	0.00830788	0.0336996	signal transduction protein TRAP
USA300HOU_RS05185	SAUSA300_0945	494.838	0.802718	0.242823	0.000440656	0.00301447	isochorismate synthase MenF
USA300HOU_RS00245	SAUSA300_0047	197.525	0.79951	0.284135	0.00222996	0.0118057	HNH endonuclease
USA300HOU_RS01550	SAUSA300_0291	394.434	0.790297	0.315766	0.00550607	0.0246342	DUF5080 family protein
USA300HOU_RS02710	SAUSA300_0500	2976.2	0.789127	0.261695	0.00133518	0.00776829	tRNA-Ile
USA300HOU_RS08685	SAUSA300_1588	3919.94	0.785404	0.350419	0.0106408	0.0408831	N-acetylmuramoyl-L-alanine amidase
USA300HOU_RS12930	SAUSA300_2337	792.392	0.775784	0.26364	0.00163311	0.00909739	nitrate respiration regulation response regulator NreC
USA300HOU_RS08870	SAUSA300_1622	12776.5	0.765396	0.282844	0.0032842	0.0162527	trigger factor
USA300HOU_RS05670		72.3277	0.764575	0.28478	0.00347753	0.0170328	class B sortase
USA300HOU_RS06565	SAUSA300_1196	521.491	0.75228	0.288946	0.00441685	0.0208533	RNA chaperone Hfq
USA300HOU_RS11005	SAUSA300_1997	152.389	0.751285	0.32722	0.0103064	0.0398423	sulfurtransferase TusA family protein
USA300HOU_RS02295	SAUSA300_0429	818.674	0.746595	0.213622	0.000245993	0.00181192	phosphatase PAP2 family protein
USA300HOU_RS10360	SAUSA300_1889	6323.24	0.729631	0.247747	0.00163743	0.00910384	adenylosuccinate lyase
USA300HOU_RS12860	SAUSA300_2322	1607.83	0.728338	0.210266	0.000282945	0.00204744	TetR/AcrR family transcriptional regulator
USA300HOU_RS13035	SAUSA300_2356	278.571	0.7262	0.294127	0.00686061	0.0288868	FemA/FemB family glycyltransferase FmhA
USA300HOU_RS09495	SAUSA300_1730	2466.41	0.722212	0.308401	0.0098301	0.0384134	methionine adenosyltransferase
USA300HOU_RS10670		112.883	0.715812	0.284348	0.0061679	0.0267523	phage portal protein
USA300HOU_RS01320	SAUSA300_0248	591.961	0.713488	0.286474	0.00661295	0.0282571	CDP-glycerol--glycerophosphate glycerophosphotransferase
USA300HOU_RS12480	SAUSA300_2255	2408.84	0.706563	0.239576	0.00174371	0.00956548	FAD-dependent monooxygenase
USA300HOU_RS03720	SAUSA300_0674	2901.42	0.705446	0.23614	0.00144193	0.00822093	aldo/keto reductase family oxidoreductase
USA300HOU_RS04485	SAUSA300_0812	769.206	0.697966	0.244852	0.00240934	0.0126162	phage capsid protein
USA300HOU_RS00455	SAUSA300_0089	357.83	0.69303	0.271389	0.00574959	0.0255144	tRNA-dihydrouridine synthase
USA300HOU_RS09195	SAUSA300_1678	4966.66	0.689522	0.271878	0.00616123	0.0267523	formate--tetrahydrofolate ligase
USA300HOU_RS06945	SAUSA300_1259	103.682	0.686573	0.245904	0.00292149	0.0148655	Y-family DNA polymerase
USA300HOU_RS13150	SAUSA300_2374	117.347	0.681418	0.2496	0.00351038	0.0171645	ABC transporter ATP-binding protein
USA300HOU_RS02310		1272.4	0.679059	0.235219	0.00222161	0.0118024	sodium-dependent transporter
USA300HOU_RS08805	SAUSA300_1610	3195.67	0.676399	0.255056	0.0044726	0.0209756	folylpolyglutamate synthase/dihydrofolate synthase family protein
USA300HOU_RS02360	SAUSA300_0442	2574.66	0.67395	0.27438	0.00779672	0.0322715	YibE/F family protein
USA300HOU_RS08675	SAUSA300_1586	3668.72	0.671488	0.295279	0.0126111	0.0470467	aspartate--tRNA ligase
USA300HOU_RS11135	SAUSA300_2020	635.248	0.669051	0.23624	0.00263072	0.0136023	SprT family protein
USA300HOU_RS02285	SAUSA300_0427	1010.51	0.663355	0.273	0.00850444	0.0344	DUF2294 domain-containing protein
USA300HOU_RS05555	SAUSA300_1013	4318.93	0.661124	0.227109	0.00174156	0.00956548	cell division protein FtsW
USA300HOU_RS04015	SAUSA300_0726	1407.45	0.658092	0.213533	0.00120664	0.00709207	glycerate kinase
USA300HOU_RS13685	SAUSA300_2463	16112.8	0.657429	0.262247	0.00697338	0.0293187	D-lactate dehydrogenase
USA300HOU_RS14700	SAUSA300_2643	2028.42	0.653914	0.218463	0.00162461	0.00908521	nucleoid occlusion protein
USA300HOU_RS00575	SAUSA300_0112	3546.94	0.650867	0.233126	0.0031429	0.0157693	L-lactate permease
USA300HOU_RS04230	SAUSA300_0765	1150.24	0.647834	0.220572	0.0019726	0.0106787	SsrA-binding protein SmpB
USA300HOU_RS06895	SAUSA300_1251	4497.88	0.639138	0.251763	0.00672594	0.0285283	DNA topoisomerase IV subunit A
USA300HOU_RS11420		157.9	0.616749	0.234607	0.00525403	0.0237918	low molecular weight protein arginine phosphatase
USA300HOU_RS03165	SAUSA300_0585	133.932	0.613183	0.252483	0.00930607	0.0370171	DUF443 domain-containing protein
USA300HOU_RS10270	SAUSA300_1873	2713.11	0.604414	0.253326	0.0106466	0.0408831	lipid II isoglutaminyl synthase subunit MurT
USA300HOU_RS05915	SAUSA300_1071	1442.62	0.603658	0.189875	0.000963458	0.00590374	bacillithiol biosynthesis cysteine-adding enzymeBshC
USA300HOU_RS12835	SAUSA300_2319	392.637	0.590713	0.215122	0.00390561	0.0187157	NAD(P)/FAD-dependent oxidoreductase
USA300HOU_RS05995	SAUSA300_1087	4579.28	0.587717	0.206932	0.00294247	0.0149196	isoleucine--tRNA ligase
USA300HOU_RS08680	SAUSA300_1587	1403.83	0.584175	0.237605	0.00897804	0.0360033	histidine--tRNA ligase
USA300HOU_RS12540	SAUSA300_2265	2842.3	0.581616	0.164462	0.000275913	0.00200664	amino acid permease
USA300HOU_RS08910	SAUSA300_1628	980.872	0.579476	0.23866	0.00989874	0.0385248	amino acid permease
USA300HOU_RS06465	SAUSA300_1176	4680.73	0.573494	0.247109	0.0133714	0.0490568	CDP-diacylglycerol--glycerol-3-phosphate 3-phosphatidyltransferase
USA300HOU_RS06450	SAUSA300_1173	1742.93	0.563109	0.246419	0.0131323	0.0484885	SDR family NAD(P)-dependent oxidoreductase
USA300HOU_RS12655	SAUSA300_2285	883.668	0.559108	0.183773	0.00159393	0.00894839	aldose epimerase family protein
USA300HOU_RS04470	SAUSA300_0809	428.651	0.549061	0.202232	0.00459296	0.0213695	phage/plasmid primase, P4 family
USA300HOU_RS05575	SAUSA300_1017	1106.79	0.540605	0.231088	0.0132659	0.0487943	DUF420 domain-containing protein
USA300HOU_RS14095		1074	0.529552	0.222245	0.0119778	0.0448584	acetolactate decarboxylase
USA300HOU_RS01030	SAUSA300_0196	2485.86	0.526209	0.22436	0.0131035	0.0484444	type I restriction endonuclease subunit R
USA300HOU_RS05010	SAUSA300_0912	5017.42	0.523677	0.217914	0.0101803	0.0394075	enoyl-ACP reductase FabI
USA300HOU_RS02775	SAUSA300_0512	2420.31	0.51911	0.220013	0.0129047	0.0478321	PIN/TRAM domain-containing protein
USA300HOU_RS12690	SAUSA300_2292	869.06	0.482661	0.184082	0.00655046	0.0280317	type 2 isopentenyl-diphosphate Delta-isomerase
USA300HOU_RS13340	SAUSA300_2404	697.726	0.47566	0.17828	0.0059299	0.0260735	FMN-binding glutamate synthase family protein
USA300HOU_RS08120	SAUSA300_1468	3576.29	0.466451	0.184214	0.00872767	0.035204	DNA repair protein RecN
USA300HOU_RS10330	SAUSA300_1883	939.738	0.434332	0.180486	0.01274	0.0473433	sodium/proline symporter PutP
USA300HOU_RS12285	SAUSA300_2219	2569.22	0.430738	0.146411	0.00292943	0.0148796	GTP 3',8-cyclase MoaA
USA300HOU_RS07200	SAUSA300_1304	3655.83	-0.461088	0.1931	0.0132266	0.0487741	hypothetical protein
USA300HOU_RS05385	SAUSA300_0981	1798.47	-0.483219	0.190707	0.00830787	0.0336996	class I SAM-dependent rRNA methyltransferase
USA300HOU_RS03700	SAUSA300_0670	2962.68	-0.490075	0.192355	0.00789989	0.0324856	ABC transporter ATP-binding protein/permease
USA300HOU_RS08340	SAUSA300_1523	1800.85	-0.538849	0.161722	0.000611469	0.00396558	pyruvate, water dikinase regulatory protein
USA300HOU_RS07950		754.971	-0.546226	0.214865	0.00741446	0.0308579	hypothetical protein
USA300HOU_RS06875	SAUSA300_1247	1064.42	-0.550863	0.234363	0.012648	0.047123	thioesterase family protein
USA300HOU_RS02460	SAUSA300_0460	2120.57	-0.552073	0.209935	0.00572541	0.0254463	cyclic-di-AMP receptor
USA300HOU_RS07295	SAUSA300_1320	2351.3	-0.561441	0.196366	0.00282338	0.0144474	thymidylate synthase
USA300HOU_RS08385	SAUSA300_1532	11326.6	-0.575076	0.198879	0.00261544	0.0135476	hypothetical protein
USA300HOU_RS06720	SAUSA300_1220	420.144	-0.578812	0.237386	0.00940958	0.0373272	response regulator transcription factor
USA300HOU_RS06165	SAUSA300_1120	3061.32	-0.580725	0.213827	0.00427915	0.0202697	ATP-dependent DNA helicase RecG
USA300HOU_RS08370	SAUSA300_1529	523.909	-0.596719	0.235621	0.00708571	0.0296611	diacylglycerol kinase
USA300HOU_RS06515	SAUSA300_1186	1473.84	-0.604098	0.245908	0.00861583	0.0348017	RicAFT regulatory complex protein RicA family protein
USA300HOU_RS06250	SAUSA300_1135	2044.62	-0.604186	0.15349	5.35e-05	0.000480088	lipoteichoic acid-specific glycosyltransferase YfhO
USA300HOU_RS07085	SAUSA300_1284	8614.58	-0.611176	0.228204	0.00435593	0.0205995	RNA-binding virulence regulatory protein CvfB
USA300HOU_RS07280	SAUSA300_1317	4174.9	-0.612512	0.24248	0.00723071	0.0301367	peptide-methionine (S)-S-oxide reductase MsrA
USA300HOU_RS03865		366.053	-0.618694	0.255492	0.00923883	0.036802	hypothetical protein
USA300HOU_RS05925	SAUSA300_1073	8709.84	-0.619704	0.2254	0.00359015	0.0174068	16S rRNA (cytosine(1402)-N(4))-methyltransferaseRsmH
USA300HOU_RS08375	SAUSA300_1530	1329.07	-0.619893	0.171168	0.000178392	0.00135918	rRNA maturation RNase YbeY
USA300HOU_RS06510	SAUSA300_1185	3426.82	-0.621072	0.203573	0.00140883	0.00806647	tRNA (N6-isopentenyl adenosine(37)-C2)-methylthiotransferase MiaB
USA300HOU_RS08005	SAUSA300_1447	3013.89	-0.621257	0.222407	0.00313893	0.0157693	site-specific tyrosine recombinase XerD
USA300HOU_RS11345	SAUSA300_2056	1086.62	-0.621742	0.261844	0.0103777	0.040064	DUF1146 family protein
USA300HOU_RS09295	SAUSA300_1696	7151.75	-0.623202	0.194376	0.000822069	0.00512459	D-amino-acid transaminase
USA300HOU_RS13230	SAUSA300_2386	1858.33	-0.624383	0.204839	0.00137703	0.00794757	serine hydrolase domain-containing protein
USA300HOU_RS00035	SAUSA300_0007	784.037	-0.625302	0.241364	0.00570466	0.0253932	NAD(P)H-hydrate dehydratase
USA300HOU_RS05735	SAUSA300_1045	634.414	-0.626652	0.259528	0.00931854	0.0370171	excinuclease ABC subunit UvrC
USA300HOU_RS01135	SAUSA300_0217	499.618	-0.628473	0.229804	0.00372955	0.0179593	response regulator transcription factor
USA300HOU_RS08605	SAUSA300_1573	5359.24	-0.631886	0.248348	0.00643243	0.0276498	Holliday junction resolvase RuvX
USA300HOU_RS02450	SAUSA300_0458	625.771	-0.634206	0.228515	0.00324492	0.0161406	aminotransferase class V-fold PLP-dependent enzyme
USA300HOU_RS12325	SAUSA300_2227	1151.27	-0.641275	0.24243	0.004741	0.0219873	ThiF family adenylyltransferase
USA300HOU_RS08820	SAUSA300_1613	2052.53	-0.641334	0.24175	0.00463777	0.0215432	AbrB family transcriptional regulator
USA300HOU_RS13690	SAUSA300_2464	138.128	-0.652508	0.249228	0.00498596	0.022902	Cof-type HAD-IIB family hydrolase
USA300HOU_RS09055	SAUSA300_1654	3907.45	-0.65441	0.267398	0.00792795	0.0325249	Xaa-Pro peptidase family protein
USA300HOU_RS09130	SAUSA300_1667	305.14	-0.654461	0.254631	0.0058088	0.0256585	glycerophosphodiester phosphodiesterase family protein
USA300HOU_RS03140		363.521	-0.658355	0.222591	0.00178352	0.00974676	DUF443 domain-containing protein
USA300HOU_RS09080	SAUSA300_1658	1414.84	-0.661342	0.260226	0.00623698	0.0269707	class I SAM-dependent methyltransferase
USA300HOU_RS08930	SAUSA300_1631	4866.87	-0.661347	0.265953	0.0068005	0.0287176	replication initiation and membrane attachment family protein
USA300HOU_RS11050	SAUSA300_2005	663.142	-0.669689	0.259847	0.00549775	0.0246342	tRNA (adenosine(37)-N6)-threonylcarbamoyltransferase complex ATPase subunit type 1 TsaE
USA300HOU_RS05015	SAUSA300_0913	6849.15	-0.672222	0.229666	0.00197886	0.0106821	cell elongation protein CozEa
USA300HOU_RS08965	SAUSA300_1638	3416.25	-0.673527	0.200628	0.000427983	0.00294878	ATP-binding protein
USA300HOU_RS13185	SAUSA300_2379	2455.81	-0.682965	0.276145	0.00717358	0.0299419	multidrug effflux MFS transporter
USA300HOU_RS03075	SAUSA300_0570	7008.53	-0.687864	0.275999	0.00682241	0.028768	phosphate acetyltransferase
USA300HOU_RS00135	SAUSA300_0027	1172.49	-0.688988	0.283341	0.0079071	0.0324856	DUF3578 domain-containing protein
USA300HOU_RS00015	SAUSA300_0003	509.859	-0.69321	0.217483	0.000787759	0.0049428	S4 domain-containing protein YaaA
USA300HOU_RS05725	SAUSA300_1044	4463.91	-0.701049	0.313775	0.0134778	0.0492591	thioredoxin
USA300HOU_RS00390	SAUSA300_0078	4807.14	-0.707249	0.237264	0.00151156	0.00853587	heavy metal translocating P-type ATPase
USA300HOU_RS01495	SAUSA300_0280	350.366	-0.709977	0.321283	0.0133196	0.048929	type VII secretion protein EssA
USA300HOU_RS08030	SAUSA300_1451	923.917	-0.713006	0.27822	0.00532051	0.0240551	SDR family oxidoreductase
USA300HOU_RS10995	SAUSA300_1995	636.623	-0.713013	0.31457	0.0116891	0.0441213	LacI family DNA-binding transcriptional regulator
USA300HOU_RS05365	SAUSA300_0979	276.319	-0.713137	0.246147	0.00198063	0.0106821	ECF transporter S component
USA300HOU_RS00765	SAUSA300_0147	130	-0.714402	0.316456	0.0120388	0.0450281	bifunctional UDP-sugar hydrolase/5'-nucleotidase
USA300HOU_RS13070	SAUSA300_2362	12770.2	-0.714835	0.305876	0.00971032	0.0381004	2,3-diphosphoglycerate-dependent phosphoglycerate mutase
USA300HOU_RS09300	SAUSA300_1697	8290.6	-0.716318	0.25084	0.00222524	0.0118024	Mn(2+)-dependent dipeptidase Sapep
USA300HOU_RS08390	SAUSA300_1533	10151	-0.722829	0.276087	0.00445792	0.0209442	flotillin-like protein FloA
USA300HOU_RS11985	SAUSA300_2168	1119.58	-0.723893	0.317621	0.0109036	0.0416476	AAA family ATPase
USA300HOU_RS12745	SAUSA300_2302	2306.4	-0.729867	0.279557	0.00444927	0.0209378	glycopeptide resistance protein TcaA
USA300HOU_RS10100	SAUSA300_1843	6874.43	-0.733746	0.28812	0.00535211	0.0241222	phosphoglycerate dehydrogenase
USA300HOU_RS07550	SAUSA300_1365	44644	-0.734009	0.322834	0.0109814	0.041834	30S ribosomal protein S1
USA300HOU_RS14595	SAUSA300_2622	1197.16	-0.734728	0.316887	0.00979781	0.0383393	rhodanese-related sulfurtransferase
USA300HOU_RS00985	SAUSA300_0189	184.541	-0.735671	0.288585	0.00534637	0.0241222	isochorismatase family protein
USA300HOU_RS09880	SAUSA300_1799	1327.73	-0.740852	0.234498	0.000800482	0.00501171	GAF domain-containing sensor histidine kinase
USA300HOU_RS11270	SAUSA300_2044	1761.38	-0.742618	0.309328	0.00781016	0.0322715	cardiolipin synthase
USA300HOU_RS00860	SAUSA300_0164	76.1207	-0.74544	0.316823	0.00898834	0.0360033	type 8 capsular polysaccharide synthesis proteinCap8M
USA300HOU_RS10175	SAUSA300_1856	4324.07	-0.747853	0.302819	0.00650889	0.0279085	type 1 glutamine amidotransferase domain-containing protein
USA300HOU_RS06930	SAUSA300_1256	386.97	-0.750634	0.277116	0.00329004	0.0162527	peptide-methionine (S)-S-oxide reductase MsrA
USA300HOU_RS05870	SAUSA300_1064	212.763	-0.751079	0.321488	0.00906315	0.0361901	YfcC family protein
USA300HOU_RS14125	SAUSA300_2540	35447.4	-0.758379	0.340409	0.0117435	0.0442688	fructose bisphosphate aldolase
USA300HOU_RS10165	SAUSA300_1854	806.452	-0.759251	0.203979	9.73e-05	0.000803318	recombination regulator RecX
USA300HOU_RS05240	SAUSA300_0955	19225.1	-0.760749	0.234512	0.000575595	0.00377611	bifunctional autolysin
USA300HOU_RS00125	SAUSA300_0025	1178.04	-0.764958	0.273662	0.00244586	0.0127842	LPXTG-anchored adenosine synthase AdsA
USA300HOU_RS09170	SAUSA300_1674	5446.72	-0.767254	0.211799	0.000142585	0.00112505	trypsin-like peptidase domain-containing protein
USA300HOU_RS12630	SAUSA300_2281	1600.59	-0.769455	0.315504	0.00666946	0.0284143	formimidoylglutamase
USA300HOU_RS07420	SAUSA300_1341	7942.39	-0.769685	0.280491	0.00282427	0.0144474	transglycosylase domain-containing protein
USA300HOU_RS04175	SAUSA300_0754	66.2159	-0.78142	0.329301	0.00803592	0.032921	DUF4887 domain-containing protein
USA300HOU_RS11245	SAUSA300_2039	4356.22	-0.785412	0.286129	0.00279372	0.0143421	D-alanine--D-alanine ligase
USA300HOU_RS13435	SAUSA300_2422	2101.13	-0.789338	0.308151	0.00456393	0.0212688	SDR family oxidoreductase
USA300HOU_RS03530	SAUSA300_0639	10208	-0.790864	0.268082	0.00144953	0.00822287	hypothetical protein
USA300HOU_RS14635	SAUSA300_2630	580.843	-0.793086	0.358377	0.0114914	0.043543	HoxN/HupN/NixA family nickel/cobalt transporter
USA300HOU_RS12715	SAUSA300_2297	1690.84	-0.794955	0.252495	0.000752309	0.00475142	hypothetical protein
USA300HOU_RS10840	SAUSA300_1970	1788.61	-0.796542	0.342104	0.00890668	0.0357993	exonuclease domain-containing protein
USA300HOU_RS00100	SAUSA300_0020	2512.66	-0.799555	0.184129	6.65e-06	7.51e-05	response regulator YycF
USA300HOU_RS04315		223.044	-0.800751	0.375032	0.0134774	0.0492591	hypothetical protein
USA300HOU_RS02935	SAUSA300_0544	2153.03	-0.804661	0.354293	0.00964866	0.0379619	Cof-type HAD-IIB family hydrolase
USA300HOU_RS06255	SAUSA300_1136	327.469	-0.805033	0.305178	0.00364796	0.017626	ribosome biogenesis GTPase YlqF
USA300HOU_RS01085	SAUSA300_0207	149.535	-0.806403	0.319292	0.00497129	0.0228711	M23 family metallopeptidase
USA300HOU_RS01490	SAUSA300_0279	5284.04	-0.807061	0.370766	0.0105015	0.0404336	type VII secretion protein EsaA
USA300HOU_RS04945	SAUSA300_0898	96396.8	-0.807389	0.326255	0.00565429	0.025208	transcriptional regulator SpxA
USA300HOU_RS12330	SAUSA300_2228	1938.84	-0.807658	0.244757	0.000436298	0.00299176	ATP-binding cassette domain-containing protein
USA300HOU_RS01640	SAUSA300_0308	1577.32	-0.810095	0.291221	0.00238336	0.0125029	FtsX-like permease family protein
USA300HOU_RS05470	SAUSA300_0996	26538	-0.811706	0.334851	0.00642572	0.0276498	dihydrolipoyl dehydrogenase
USA300HOU_RS09135	SAUSA300_1668	1180.07	-0.816502	0.325149	0.0050787	0.0232538	OsmC family protein
USA300HOU_RS15310		175833	-0.818823	0.316905	0.00410065	0.0195528	RNase P RNA component class B
USA300HOU_RS03690	SAUSA300_0668	3232.59	-0.825204	0.293814	0.00209318	0.011226	hypothetical protein
USA300HOU_RS08825		118.213	-0.82713	0.307482	0.00303616	0.0153406	hypothetical protein
USA300HOU_RS13760	SAUSA300_2475	240.887	-0.827393	0.367366	0.00960004	0.037828	thioesterase family protein
USA300HOU_RS10300	SAUSA300_1878	966.901	-0.829183	0.315475	0.00354414	0.0172127	23S rRNA (uracil(1939)-C(5))-methyltransferase RlmD
USA300HOU_RS00955	SAUSA300_0183	3209.29	-0.829457	0.382368	0.0122287	0.0456793	YagU family protein
USA300HOU_RS00510	SAUSA300_0099	1176.93	-0.833212	0.377809	0.0110236	0.0418501	phosphatidylinositol-specific phospholipase C
USA300HOU_RS13755	SAUSA300_2474	747.941	-0.838355	0.337121	0.00517993	0.0235303	thioredoxin family protein
USA300HOU_RS03225	SAUSA300_0595	168.031	-0.843858	0.375724	0.00960147	0.037828	DUF1934 domain-containing protein
USA300HOU_RS00355	SAUSA300_0071	1384.82	-0.848093	0.198474	8.3e-06	9.12e-05	IS110-like element ISSep2 family transposase
USA300HOU_RS12315	SAUSA300_2225	1437.6	-0.850243	0.319349	0.00320069	0.0159481	cyclic pyranopterin monophosphate synthase MoaC
USA300HOU_RS08970	SAUSA300_1639	677.02	-0.850385	0.272602	0.000758249	0.00477846	response regulator
USA300HOU_RS05685	SAUSA300_1036	1060.66	-0.850394	0.197242	7.08e-06	7.87e-05	RNA methyltransferase
USA300HOU_RS09820	SAUSA300_1787	3372.95	-0.851738	0.272054	0.000712287	0.00450854	HIT family protein
USA300HOU_RS12515	SAUSA300_2261	1543.2	-0.852508	0.227696	7.69e-05	0.000655611	YafY family protein
USA300HOU_RS07030	SAUSA300_1276	275.926	-0.856096	0.225108	6.19e-05	0.000546961	nickel ABC transporter permease
USA300HOU_RS11295		50.32	-0.857393	0.382363	0.00949681	0.0375182	thiamine phosphate synthase
USA300HOU_RS10435	SAUSA300_1901	2451.16	-0.857561	0.238856	0.000136773	0.00109275	aldehyde dehydrogenase
USA300HOU_RS05920	SAUSA300_1072	10716.7	-0.857687	0.229583	6.32e-05	0.000557013	division/cell wall cluster transcriptional repressor MraZ
USA300HOU_RS06925	SAUSA300_1255	10397.6	-0.857797	0.214965	2.78e-05	0.000264683	bifunctional lysylphosphatidylglycerol flippase/synthetase MprF
USA300HOU_RS08170	SAUSA300_1491	7353.9	-0.860432	0.245235	0.000188116	0.00142572	aminopeptidase P family protein
USA300HOU_RS14370	SAUSA300_2579	16205	-0.864659	0.247349	0.000128505	0.00103378	amidase domain-containing protein
USA300HOU_RS03120	SAUSA300_0579	997.694	-0.865336	0.279765	0.000804159	0.00502381	T7SS effector LXG polymorphic toxin
USA300HOU_RS02540		3785.8	-0.865907	0.348999	0.00500141	0.0229364	RidA family protein
USA300HOU_RS01645	SAUSA300_0309	1419.72	-0.86691	0.259114	0.000349459	0.00246074	ABC transporter ATP-binding protein
USA300HOU_RS02045	SAUSA300_0384	1481.2	-0.869609	0.17994	5.76e-07	8.41e-06	hypothetical protein
USA300HOU_RS00855	SAUSA300_0163	180.672	-0.876828	0.307321	0.0017103	0.00945427	type 8 capsular polysaccharide synthesis proteinCap8L
USA300HOU_RS01485	SAUSA300_0278	10472.8	-0.877696	0.34933	0.00448266	0.0209756	WXG100 family type VII secretion effector EsxA
USA300HOU_RS13220	SAUSA300_2385	3470.55	-0.884654	0.286425	0.00076393	0.00480375	APC family permease
USA300HOU_RS05515		1824.25	-0.885016	0.364105	0.00550849	0.0246342	Nramp family divalent metal transporter
USA300HOU_RS08660		4997	-0.903728	0.240355	6.77e-05	0.00059055	replication-associated recombination protein A
USA300HOU_RS15985	SAUSA300_0768	663.201	-0.91551	0.420208	0.00987662	0.0384908	hypothetical protein
USA300HOU_RS05565	SAUSA300_1015	4144.08	-0.917798	0.351386	0.00328453	0.0162527	heme A synthase
USA300HOU_RS04940	SAUSA300_0897	6817.33	-0.92331	0.289977	0.000544557	0.00361031	tryptophan--tRNA ligase
USA300HOU_RS12980	SAUSA300_2347	765.768	-0.929542	0.383287	0.00513613	0.0233715	sirohydrochlorin chelatase
USA300HOU_RS07045	SAUSA300_1278	11188.6	-0.936137	0.2704	0.000173026	0.00132884	oligoendopeptidase F
USA300HOU_RS06095	SAUSA300_1106	614.988	-0.940125	0.357483	0.00288053	0.014683	hypothetical protein
USA300HOU_RS10275	SAUSA300_1874	10152.1	-0.940961	0.401498	0.00622689	0.0269676	H-type ferritin FtnA
USA300HOU_RS07760	SAUSA300_1403	76.6741	-0.942784	0.312364	0.000927548	0.00572021	phage portal protein
USA300HOU_RS12415	SAUSA300_2245	7609.4	-0.946061	0.345187	0.00205571	0.0110663	HTH-type transcriptional regulator SarR
USA300HOU_RS02530		1738.6	-0.958642	0.167276	3.87e-09	8.25e-08	4-(cytidine 5'-diphospho)-2-C-methyl-D-erythritol kinase
USA300HOU_RS14350	SAUSA300_2575	585.481	-0.961159	0.408811	0.00592624	0.0260735	BglG family transcription antiterminator
USA300HOU_RS12880	SAUSA300_2326	2277.84	-0.963702	0.290274	0.000329146	0.00234638	AraC family transcriptional regulator Rsp
USA300HOU_RS03920	SAUSA300_0711	1394.46	-0.964877	0.439221	0.00787678	0.0324641	diacylglycerol kinase family protein
USA300HOU_RS04240	SAUSA300_0767	1638.25	-0.965468	0.452793	0.00987644	0.0384908	hypothetical protein
USA300HOU_RS12610	SAUSA300_2277	240.086	-0.967779	0.292705	0.00032435	0.00231793	imidazolonepropionase
USA300HOU_RS07640		139.44	-0.967821	0.443936	0.00874241	0.0352142	hypothetical protein
USA300HOU_RS06710	SAUSA300_1218	42.2122	-0.96802	0.41234	0.00579878	0.0256536	ABC transporter permease
USA300HOU_RS10170	SAUSA300_1855	3484.31	-0.971758	0.349273	0.00172463	0.00949702	monofunctional peptidoglycan glycosyltransferaseSgtB
USA300HOU_RS10205	SAUSA300_1862	1765.13	-0.974876	0.348918	0.00172257	0.00949702	low molecular weight protein-tyrosine-phosphatase
USA300HOU_RS07415	SAUSA300_1340	1130.93	-0.978398	0.362841	0.00230227	0.0121216	Holliday junction resolvase RecU
USA300HOU_RS14630	SAUSA300_2629	42.1639	-0.982806	0.440458	0.0078793	0.0324641	DNA-binding protein
USA300HOU_RS01350	SAUSA300_0254	3505.76	-0.984862	0.242422	1.68e-05	0.00017058	sensor histidine kinase
USA300HOU_RS10815	SAUSA300_1967	53.2993	-0.986418	0.348053	0.00144437	0.00822093	hypothetical protein
USA300HOU_RS04210	SAUSA300_0761	2479.81	-0.989729	0.211755	1.04e-06	1.42e-05	hypothetical protein
USA300HOU_RS10420	SAUSA300_1899	4264.69	-0.990372	0.319809	0.000632903	0.0040596	isochorismatase family cysteine hydrolase
USA300HOU_RS01370	SAUSA300_0258	678.983	-0.994206	0.268075	6.93e-05	0.000599557	GntR family transcriptional regulator
USA300HOU_RS12335	SAUSA300_2229	1945.38	-0.994475	0.302459	0.00033198	0.00235831	molybdate ABC transporter permease subunit
USA300HOU_RS04670		5415.39	-0.995272	0.184857	2.47e-08	4.61e-07	M17 family metallopeptidase
USA300HOU_RS01480	SAUSA300_0277	885.323	-0.997176	0.317288	0.000535949	0.00356474	CHAP domain-containing protein
USA300HOU_RS04330	SAUSA300_0781	3747.66	-1.002	0.492545	0.0107234	0.0411232	hypothetical protein
USA300HOU_RS11845	SAUSA300_2145	1536.18	-1.00476	0.27207	7.31e-05	0.000626843	BCCT family transporter
USA300HOU_RS05560	SAUSA300_1014	6676.21	-1.0092	0.235893	6.23e-06	7.12e-05	pyruvate carboxylase
USA300HOU_RS01220	SAUSA300_0231	2207.27	-1.01297	0.269019	5.38e-05	0.000480898	nickel ABC transporter substrate-binding protein
USA300HOU_RS01795	SAUSA300_0339	166.071	-1.01436	0.387932	0.00266725	0.0137664	LLM class flavin-dependent oxidoreductase
USA300HOU_RS08935	SAUSA300_1632	1518.72	-1.01521	0.307447	0.00030331	0.00218384	transcriptional regulator NrdR
USA300HOU_RS01145	SAUSA300_0219	413.6	-1.01931	0.220388	1.24e-06	1.67e-05	ABC transporter substrate-binding protein
USA300HOU_RS10415	SAUSA300_1898	533.536	-1.02116	0.24191	8.05e-06	8.88e-05	glycosyl hydrolase family 28-related protein
USA300HOU_RS06285	SAUSA300_1142	56.9484	-1.02252	0.404918	0.00339376	0.016731	DNA-processing protein DprA
USA300HOU_RS14215	SAUSA300_2553	993.854	-1.02292	0.246565	1.1e-05	0.000115779	NAD(P)-binding protein
USA300HOU_RS07355	SAUSA300_1330	8552.11	-1.02924	0.397882	0.00283505	0.0144768	bifunctional threonine ammonia-lyase/L-serine ammonia-lyase TdcB
USA300HOU_RS03420	SAUSA300_0618	50408.7	-1.03126	0.368968	0.00160229	0.00897781	metal ABC transporter substrate-binding protein
USA300HOU_RS13900	SAUSA300_2498	287.263	-1.03315	0.396172	0.00259902	0.0134868	NAD(P)/FAD-dependent oxidoreductase
USA300HOU_RS07600	SAUSA300_1372	838.447	-1.04947	0.287093	7.77e-05	0.000659711	helix-turn-helix domain-containing protein
USA300HOU_RS04170	SAUSA300_0753	429.997	-1.0527	0.26397	2.03e-05	0.000200276	TIGR01777 family oxidoreductase
USA300HOU_RS02635	SAUSA300_0492	225.012	-1.05436	0.374175	0.0013864	0.00796972	dihydropteroate synthase
USA300HOU_RS14000	SAUSA300_2518	1054.15	-1.05875	0.308156	0.000175364	0.00133965	alpha/beta hydrolase
USA300HOU_RS02020	SAUSA300_0380	4977.86	-1.05935	0.346907	0.000646379	0.00412765	alkyl hydroperoxide reductase subunit C
USA300HOU_RS03235	SAUSA300_0597	105.32	-1.07039	0.380221	0.00133041	0.00775626	endonuclease III domain-containing protein
USA300HOU_RS16085	SAUSA300_2170	309.353	-1.07734	0.39451	0.00169368	0.0093804	type ISP restriction/modification enzyme
USA300HOU_RS07360	SAUSA300_1331	15969	-1.07842	0.376467	0.00104355	0.00627435	alanine dehydrogenase
USA300HOU_RS09580	SAUSA300_1747	64.173	-1.08101	0.518437	0.00891252	0.0357993	hypothetical protein
USA300HOU_RS04760	SAUSA300_0862	242.373	-1.08502	0.52896	0.00949676	0.0375182	glycerophosphodiester phosphodiesterase
USA300HOU_RS01505	SAUSA300_0282	820.525	-1.08529	0.375568	0.00106168	0.00634647	type VII secretion protein EssB
USA300HOU_RS01790	SAUSA300_0338	74.7998	-1.09384	0.444523	0.00353716	0.0172127	VOC family protein
USA300HOU_RS13585	SAUSA300_2445	3239.19	-1.09532	0.27586	2.06e-05	0.000202928	MerR family transcriptional regulator
USA300HOU_RS05570	SAUSA300_1016	3707.85	-1.1039	0.212858	6.3e-08	1.09e-06	heme o synthase
USA300HOU_RS01975	SAUSA300_0372	9771.38	-1.10807	0.4261	0.00232797	0.0122346	PepSY domain-containing protein
USA300HOU_RS02000	SAUSA300_0376	395.889	-1.10984	0.261694	6.35e-06	7.23e-05	hypothetical protein
USA300HOU_RS02525	SAUSA300_0471	5385.63	-1.11075	0.527331	0.00778141	0.0322715	Veg family protein
USA300HOU_RS13995	SAUSA300_2517	613.572	-1.11195	0.356161	0.000477253	0.00320906	amidohydrolase family protein
USA300HOU_RS15940	SAUSA300_0087	418.937	-1.11388	0.283193	2.33e-05	0.000225739	type II sulfide:quinone oxidoreductase Sqr
USA300HOU_RS13205	SAUSA300_2383	110.978	-1.11454	0.608512	0.013676	0.0499201	amino acid permease
USA300HOU_RS11555	SAUSA300_2093	2018.05	-1.1165	0.364237	0.000580723	0.0038011	thiol-disulfide oxidoreductase DCC family protein
USA300HOU_RS10215	SAUSA300_1864	6759.02	-1.11921	0.253984	3.09e-06	3.84e-05	YihY/virulence factor BrkB family protein
USA300HOU_RS13305	SAUSA300_2398	1560.54	-1.12368	0.353069	0.000382712	0.00264954	iron export ABC transporter permease subunit FetB
USA300HOU_RS14425	SAUSA300_2590	394.175	-1.12989	0.214242	3.83e-08	6.94e-07	flavin reductase family protein
USA300HOU_RS07720	SAUSA300_1396	25.2169	-1.13142	0.455214	0.00319568	0.0159481	Ig-like domain-containing protein
USA300HOU_RS01750	SAUSA300_0330	125.108	-1.13302	0.503567	0.00552599	0.0246742	PTS ascorbate transporter subunit IIC
USA300HOU_RS11230	SAUSA300_2036	141.839	-1.13401	0.393107	0.000994595	0.00604311	response regulator transcription factor
USA300HOU_RS01050	SAUSA300_0200	225.565	-1.13406	0.231005	2.52e-07	3.92e-06	ABC transporter ATP-binding protein
USA300HOU_RS09075	SAUSA300_1657	29259.7	-1.13502	0.271557	7.95e-06	8.81e-05	acetate kinase
USA300HOU_RS00850	SAUSA300_0162	116.328	-1.13797	0.353652	0.000332456	0.00235831	capsular polysaccharide biosynthesis protein
USA300HOU_RS13310	SAUSA300_2399	440.703	-1.1387	0.379565	0.000676673	0.00430965	ATP-binding cassette domain-containing protein
USA300HOU_RS07595	SAUSA300_1371	543.363	-1.14293	0.279323	1.17e-05	0.000121403	ATP-dependent DNA helicase RecQ
USA300HOU_RS15380	SAUSA300_1760	356.81	-1.15005	0.320602	8.59e-05	0.000721267	hypothetical protein
USA300HOU_RS09695	SAUSA300_1765	164.513	-1.1502	0.367909	0.000447881	0.00305663	lanthionine synthetase C family protein
USA300HOU_RS01230	SAUSA300_0233	1902.8	-1.15069	0.37453	0.000531913	0.00354609	hypothetical protein
USA300HOU_RS09440		18.7495	-1.15815	0.527545	0.00591167	0.0260729	competence protein ComK
USA300HOU_RS14220	SAUSA300_2554	1065.21	-1.1584	0.29475	2.23e-05	0.000216741	assimilatory sulfite reductase (NADPH) flavoprotein subunit
USA300HOU_RS01055	SAUSA300_0201	216.548	-1.16908	0.487362	0.00352311	0.0171975	ABC transporter permease
USA300HOU_RS11550	SAUSA300_2092	5972.21	-1.1698	0.325062	8.02e-05	0.000677359	Dps family protein
USA300HOU_RS00945	SAUSA300_0181	4301.12	-1.17208	0.243465	3.91e-07	5.81e-06	non-ribosomal peptide synthetase
USA300HOU_RS05740	SAUSA300_1046	619.331	-1.17744	0.323742	6.9e-05	0.000598178	succinate dehydrogenase cytochrome b558 subunit
USA300HOU_RS08210	SAUSA300_1499	812.357	-1.18044	0.372686	0.000363473	0.00253463	shikimate kinase
USA300HOU_RS05265	SAUSA300_0960	5347.25	-1.18672	0.34122	0.000119667	0.000970817	cytochrome aa3 quinol oxidase subunit IV
USA300HOU_RS08380	SAUSA300_1531	1175.25	-1.1886	0.272733	3.36e-06	4.1e-05	PhoH family protein
USA300HOU_RS07960	SAUSA300_1438	213.727	-1.19717	0.277201	3.9e-06	4.67e-05	site-specific integrase
USA300HOU_RS01500	SAUSA300_0281	110.82	-1.1989	0.38894	0.000475698	0.00320846	type VII secretion protein EsaB
USA300HOU_RS04780	SAUSA300_0866	1903.4	-1.20358	0.2872	6.83e-06	7.66e-05	TVP38/TMEM64 family protein
USA300HOU_RS16095		681.051	-1.20475	0.528394	0.00442929	0.0208778	hypothetical protein
USA300HOU_RS04250	SAUSA300_0769	1699.65	-1.20769	0.490977	0.00278758	0.0143361	DUF5067 domain-containing protein
USA300HOU_RS05525		2635.72	-1.21498	0.262752	9.6e-07	1.34e-05	inositol monophosphatase
USA300HOU_RS04285	SAUSA300_0775	160.011	-1.21871	0.600735	0.00759119	0.0315478	hypothetical protein
USA300HOU_RS03480	SAUSA300_0630	12631.6	-1.22336	0.226907	1.76e-08	3.46e-07	ABC transporter ATP-binding protein
USA300HOU_RS09700	SAUSA300_1766	736.785	-1.22355	0.361836	0.000163287	0.00126798	lantibiotic dehydratase
USA300HOU_RS15175	SAUSA300_0766	292962	-1.22922	0.321133	2.97e-05	0.000279769	transfer-messenger RNA
USA300HOU_RS14335	SAUSA300_2572	913.274	-1.22951	0.377142	0.000248057	0.00182246	zinc metalloproteinase aureolysin
USA300HOU_RS07705		62.9837	-1.23081	0.301019	1.1e-05	0.000115779	phage tail tape measure protein
USA300HOU_RS00845	SAUSA300_0161	91.9487	-1.24209	0.319087	2.39e-05	0.000230634	O-antigen ligase
USA300HOU_RS13875	SAUSA300_2493	1619.26	-1.2521	0.637452	0.00807484	0.0330301	cell wall inhibition responsive protein CwrA
USA300HOU_RS00840	SAUSA300_0160	99.8286	-1.2583	0.286327	2.59e-06	3.27e-05	glycosyltransferase
USA300HOU_RS09485	SAUSA300_1728	1969	-1.25946	0.255773	1.99e-07	3.15e-06	aldo/keto reductase
USA300HOU_RS00350	SAUSA300_0070	2637.04	-1.26283	0.381867	0.000182333	0.00138554	alpha/beta hydrolase
USA300HOU_RS03055	SAUSA300_0566	2187.22	-1.26419	0.343703	4.77e-05	0.000431891	amino acid permease
USA300HOU_RS09685	SAUSA300_1763	388.466	-1.26536	0.343287	5.1e-05	0.000459132	S8 family serine peptidase
USA300HOU_RS04740	SAUSA300_0859	1887.27	-1.27263	0.417928	0.000470471	0.00318813	NADH-dependent flavin oxidoreductase
USA300HOU_RS11225	SAUSA300_2035	535.045	-1.28529	0.385454	0.000172341	0.00132712	sensor histidine kinase KdpD
USA300HOU_RS08290	SAUSA300_1513	20089.8	-1.28639	0.243514	2.88e-08	5.33e-07	superoxide dismutase
USA300HOU_RS11990	SAUSA300_2169	625.489	-1.28914	0.237276	1.29e-08	2.58e-07	DUF6414 family protein
USA300HOU_RS00835	SAUSA300_0159	31.3699	-1.29383	0.512427	0.00226066	0.0119462	CatB-related O-acetyltransferase
USA300HOU_RS03945	SAUSA300_0715	1192	-1.29426	0.345887	3.84e-05	0.000356547	class Ib ribonucleoside-diphosphate reductase assembly flavoprotein NrdI
USA300HOU_RS13920	SAUSA300_2502	151.427	-1.30014	0.433369	0.000528661	0.00353259	glycosyl-4,4'-diaponeurosporenoate acyltransferase
USA300HOU_RS14175	SAUSA300_2548	244.436	-1.30022	0.299784	3.19e-06	3.93e-05	MBL fold metallo-hydrolase
USA300HOU_RS06785	SAUSA300_1232	7111.83	-1.30548	0.300975	2.97e-06	3.74e-05	catalase
USA300HOU_RS08020	SAUSA300_1450	2702.48	-1.31736	0.176575	1.95e-14	7.89e-13	aldo/keto reductase
USA300HOU_RS04345	SAUSA300_0785	6332.09	-1.3195	0.370823	7.41e-05	0.000633673	GNAT family N-acetyltransferase
USA300HOU_RS13590	SAUSA300_2446	1838.98	-1.32038	0.271744	2.96e-07	4.58e-06	GTP pyrophosphokinase family protein
USA300HOU_RS12615	SAUSA300_2278	50.1741	-1.32384	0.471744	0.00096299	0.00590374	urocanate hydratase
USA300HOU_RS05860	SAUSA300_1062	109.693	-1.33708	0.775468	0.011621	0.043922	ornithine carbamoyltransferase
USA300HOU_RS04750	SAUSA300_0861	1502.44	-1.34723	0.331476	9.68e-06	0.000104457	Glu/Leu/Phe/Val dehydrogenase
USA300HOU_RS14120		110.943	-1.36225	0.610342	0.0038803	0.0186254	hypothetical protein
USA300HOU_RS13175	SAUSA300_2377	502.622	-1.36675	0.351117	1.93e-05	0.000190537	glycerate kinase
USA300HOU_RS01015	SAUSA300_0194	266.855	-1.36747	0.50303	0.00111453	0.00662024	PTS transporter subunit EIIC
USA300HOU_RS03440	SAUSA300_0622	474.423	-1.37383	0.302268	1.08e-06	1.47e-05	M50 family metallopeptidase
USA300HOU_RS09070	SAUSA300_1656	10071.1	-1.39041	0.354745	1.65e-05	0.000168411	universal stress protein
USA300HOU_RS05280	SAUSA300_0963	29776.6	-1.39907	0.245795	1.56e-09	3.47e-08	cytochrome aa3 quinol oxidase subunit II
USA300HOU_RS09720	SAUSA300_1769	55.1834	-1.40502	0.425032	0.000171628	0.00132517	bi-component leukocidin LukED subunit E
USA300HOU_RS14685		497.542	-1.4055	0.252465	4.91e-09	1.03e-07	helix-turn-helix transcriptional regulator
USA300HOU_RS01760	SAUSA300_0332	30.5302	-1.4072	0.624892	0.0036264	0.017553	PTS sugar transporter subunit IIA
USA300HOU_RS09675	SAUSA300_1761	200.783	-1.41151	0.343547	6.85e-06	7.66e-05	lantibiotic immunity ABC transporter MutE/EpiE family permease subunit
USA300HOU_RS12575	SAUSA300_2270	359.689	-1.41329	0.45769	0.000340723	0.00241102	alpha-glucoside-specific PTS transporter subunitIIBC
USA300HOU_RS09690	SAUSA300_1764	50.8633	-1.43028	0.525696	0.00103131	0.00621373	phosphopantothenate--cysteine ligase family flavoprotein
USA300HOU_RS10535		1313.99	-1.4373	0.437196	0.000146925	0.00115298	hypothetical protein
USA300HOU_RS03425	SAUSA300_0619	23446.7	-1.44321	0.336722	3.23e-06	3.96e-05	metal ABC transporter permease
USA300HOU_RS12505	SAUSA300_2259	1135.79	-1.44769	0.27276	2.06e-08	3.93e-07	LCP family protein
USA300HOU_RS11325		728.856	-1.45289	0.491705	0.000478016	0.00320906	single-stranded DNA-binding protein
USA300HOU_RS14445	SAUSA300_2593	281.351	-1.46587	0.282817	4.08e-08	7.3e-07	flavin reductase family protein
USA300HOU_RS14035	SAUSA300_2525	361.313	-1.46716	0.353671	5.82e-06	6.67e-05	fructosamine kinase family protein
USA300HOU_RS08855	SAUSA300_1619	20369.9	-1.47022	0.210285	4.35e-13	1.55e-11	glutamyl-tRNA reductase
USA300HOU_RS07220	SAUSA300_1308	1228.04	-1.47563	0.251329	7.96e-10	1.93e-08	response regulator transcription factor ArlR
USA300HOU_RS01130	SAUSA300_0216	70.274	-1.47685	0.660366	0.00340429	0.016731	hexose-6-phosphate:phosphate antiporter
USA300HOU_RS00665	SAUSA300_0129	2952.49	-1.47718	0.369488	1.07e-05	0.000114163	(S)-acetoin forming diacetyl reductase
USA300HOU_RS14355	SAUSA300_2576	2216.19	-1.48472	0.42259	6.89e-05	0.000598178	PTS fructose transporter subunit IIABC
USA300HOU_RS05205	SAUSA300_0949	164.241	-1.50293	0.375024	9.92e-06	0.000106616	staphostatin B
USA300HOU_RS01375	SAUSA300_0259	151.503	-1.5101	0.302051	9.88e-08	1.63e-06	glucose PTS transporter subunit IIA
USA300HOU_RS01390	SAUSA300_0261	383.122	-1.51578	0.322757	4.34e-07	6.41e-06	class I SAM-dependent methyltransferase
USA300HOU_RS12340	SAUSA300_2230	2742.9	-1.51921	0.204398	1.9e-14	7.83e-13	molybdate ABC transporter substrate-binding protein
USA300HOU_RS10295	SAUSA300_1877	1303.36	-1.51942	0.247997	1.56e-10	4.05e-09	DUF3267 domain-containing protein
USA300HOU_RS02030	SAUSA300_0382	2396.08	-1.52457	0.381907	1.03e-05	0.000110739	L-cystine transporter
USA300HOU_RS09680	SAUSA300_1762	253.319	-1.52642	0.333457	7.88e-07	1.11e-05	lantibiotic protection ABC transporter ATP-binding subunit
USA300HOU_RS00940	SAUSA300_0180	1120.89	-1.53669	0.230662	4.74e-12	1.44e-10	MFS transporter
USA300HOU_RS11930	SAUSA300_2160	91.973	-1.54772	0.356606	2.31e-06	2.93e-05	MerR family transcriptional regulator
USA300HOU_RS10480	SAUSA300_1910	3406.05	-1.55046	0.205275	7.18e-15	3.18e-13	phenol-soluble modulin export ABC transporter permease subunit PmtD
USA300HOU_RS01065	SAUSA300_0203	259.757	-1.5801	0.422238	2.68e-05	0.000256569	ABC transporter substrate-binding protein
USA300HOU_RS06505	SAUSA300_1184	492.638	-1.58342	0.335	3.56e-07	5.4e-06	MTH1187 family thiamine-binding protein
USA300HOU_RS03430	SAUSA300_0620	21191.9	-1.58809	0.325897	1.64e-07	2.63e-06	metal ABC transporter ATP-binding protein
USA300HOU_RS14590	SAUSA300_2621	540.727	-1.59721	0.460578	7.19e-05	0.000619824	SMP-30/gluconolactonase/LRE family protein
USA300HOU_RS10880	SAUSA300_1976	1106.52	-1.60389	0.327804	1.57e-07	2.54e-06	ArgE/DapE family deacylase
USA300HOU_RS00555	SAUSA300_0108	928.543	-1.60455	0.473687	9.8e-05	0.000806805	oleate hydratase
USA300HOU_RS07210	SAUSA300_1306	3751.76	-1.61414	0.434881	2.88e-05	0.000272993	2-oxoglutarate dehydrogenase E1 component
USA300HOU_RS00130	SAUSA300_0026	279.961	-1.62754	0.357752	8.1e-07	1.14e-05	23S rRNA (pseudouridine(1915)-N(3))-methyltransferase RlmH
USA300HOU_RS01235	SAUSA300_0234	34443.4	-1.63207	0.294563	3.98e-09	8.43e-08	globin domain-containing protein
USA300HOU_RS10565	SAUSA300_1922	4546.81	-1.64699	0.32484	6.04e-08	1.05e-06	staphylokinase
USA300HOU_RS05210	SAUSA300_0950	425.899	-1.64797	0.327243	7.16e-08	1.21e-06	cysteine protease staphopain B
USA300HOU_RS07215	SAUSA300_1307	2593.6	-1.66795	0.236327	2.49e-13	8.98e-12	sensor histidine kinase ArlS
USA300HOU_RS00820	SAUSA300_0156	42.7127	-1.68207	0.411469	6.86e-06	7.66e-05	type 8 capsular polysaccharide synthesis proteinCap8E
USA300HOU_RS12870	SAUSA300_2324	2706.03	-1.68814	0.649616	0.000990206	0.00602916	sucrose-specific PTS transporter subunit IIBC
USA300HOU_RS05270	SAUSA300_0961	9215.5	-1.68983	0.310156	7.28e-09	1.5e-07	cytochrome aa3 quinol oxidase subunit III
USA300HOU_RS05275	SAUSA300_0962	33724.8	-1.69131	0.330854	4.48e-08	7.97e-07	cytochrome aa3 quinol oxidase subunit I
USA300HOU_RS04270	SAUSA300_0772	2784.61	-1.72301	0.402914	2.09e-06	2.67e-05	MSCRAMM family adhesin clumping factor ClfA
USA300HOU_RS12465	SAUSA300_2253	3719.38	-1.72328	0.359192	2.08e-07	3.27e-06	CHAP domain-containing protein
USA300HOU_RS04290	SAUSA300_0776	7645.31	-1.7357	0.471006	2.78e-05	0.000264683	thermonuclease family protein
USA300HOU_RS00825	SAUSA300_0157	72.8602	-1.7667	0.351633	7.02e-08	1.2e-06	type 8 capsular polysaccharide synthesis proteinCap8F
USA300HOU_RS01225	SAUSA300_0232	521.56	-1.77848	0.376438	3.01e-07	4.61e-06	DUF488 domain-containing protein
USA300HOU_RS13180	SAUSA300_2378	932.985	-1.78206	0.343882	2.84e-08	5.28e-07	membrane protein
USA300HOU_RS12600	SAUSA300_2275	1033.49	-1.78854	0.401403	9.8e-07	1.36e-05	SDR family oxidoreductase
USA300HOU_RS10980		175.404	-1.78928	0.382809	3.76e-07	5.61e-06	hypothetical protein
USA300HOU_RS01060	SAUSA300_0202	183.662	-1.78985	0.427275	3.51e-06	4.26e-05	ABC transporter permease
USA300HOU_RS04320		353.476	-1.79959	0.313164	1.15e-09	2.65e-08	hypothetical protein
USA300HOU_RS04745	SAUSA300_0860	796.011	-1.80175	0.267451	2.28e-12	7.22e-11	ornithine--oxo-acid transaminase
USA300HOU_RS13915	SAUSA300_2501	280.863	-1.80312	0.47168	1.58e-05	0.000161986	NAD(P)/FAD-dependent oxidoreductase
USA300HOU_RS10485	SAUSA300_1911	6594.31	-1.81788	0.253265	8.64e-14	3.27e-12	phenol-soluble modulin export ABC transporter ATP-binding protein PmtC
USA300HOU_RS05215	SAUSA300_0951	183.322	-1.81813	0.396889	5.99e-07	8.67e-06	Glu-specific serine endopeptidase SspA
USA300HOU_RS11925	SAUSA300_2159	1281.99	-1.84447	0.332007	3.28e-09	7.11e-08	aldo/keto reductase
USA300HOU_RS09380	SAUSA300_1711	482.839	-1.85098	0.685725	0.000628945	0.00404321	proline dehydrogenase
USA300HOU_RS14280	SAUSA300_2561	20.9449	-1.86836	0.670051	0.000554268	0.00365362	alkaline phosphatase
USA300HOU_RS11575	SAUSA300_2097	1607.04	-1.89104	0.337736	2.59e-09	5.7e-08	SDR family oxidoreductase
USA300HOU_RS13400	SAUSA300_2416	161.377	-1.89259	0.368314	3.49e-08	6.35e-07	SDR family oxidoreductase
USA300HOU_RS10395	SAUSA300_1895	3941.32	-1.91035	0.330291	8.78e-10	2.09e-08	nitric oxide synthase oxygenase
USA300HOU_RS10960	SAUSA300_1989	49394.3	-1.91268	0.244459	5.54e-16	2.61e-14	accessory gene regulator AgrB
USA300HOU_RS00515	SAUSA300_0100	70.6575	-1.93858	0.37099	1.96e-08	3.78e-07	tandem-type lipoprotein
USA300HOU_RS00040	SAUSA300_0008	317.663	-1.93958	0.431742	7.47e-07	1.06e-05	histidine ammonia-lyase
USA300HOU_RS14360	SAUSA300_2577	932.788	-1.94412	0.588082	9.13e-05	0.000759727	mannose-6-phosphate isomerase, class I
USA300HOU_RS13255	SAUSA300_2390	2127.29	-1.96516	0.324647	1.55e-10	4.05e-09	ABC transporter permease
USA300HOU_RS13845	SAUSA300_2488	68.3847	-1.97904	0.506208	9.52e-06	0.000103069	ferrous iron transport protein A
USA300HOU_RS00830	SAUSA300_0158	63.4905	-1.98257	0.408881	1.63e-07	2.62e-06	type 8 capsular polysaccharide synthesis proteinCap8G
USA300HOU_RS10500	SAUSA300_1914	322.578	-1.98396	0.347286	1.29e-09	2.94e-08	GntR family transcriptional regulator
USA300HOU_RS10490	SAUSA300_1912	1760.55	-2.02394	0.280635	6.24e-14	2.46e-12	phenol-soluble modulin export ABC transporter permease subunit PmtB
USA300HOU_RS09630	SAUSA300_1753	338.932	-2.02522	0.45112	6.97e-07	9.94e-06	serine protease SplF
USA300HOU_RS02955	SAUSA300_0548	1204.23	-2.02602	0.27364	1.49e-14	6.4e-13	MSCRAMM family adhesin SdrE
USA300HOU_RS13260	SAUSA300_2391	1985.31	-2.02776	0.298207	1.22e-12	4e-11	osmoprotectant ABC transporter substrate-bindingprotein
USA300HOU_RS05855	SAUSA300_1061	48.0216	-2.08004	0.395779	1.95e-08	3.78e-07	superantigen-like protein SSL14
USA300HOU_RS13105	SAUSA300_2367	523.315	-2.09082	0.40231	1.97e-08	3.78e-07	bi-component gamma-hemolysin HlgAB/HlgCB subunitB
USA300HOU_RS13905	SAUSA300_2499	124.791	-2.13584	0.471281	5.91e-07	8.59e-06	4,4'-diapophytoene synthase CrtM
USA300HOU_RS13450	SAUSA300_2423	11210.2	-2.15933	0.302445	9.6e-14	3.54e-12	hypothetical protein
USA300HOU_RS08780	SAUSA300_1606	980.38	-2.16644	0.506587	1.69e-06	2.22e-05	DUF4930 family protein
USA300HOU_RS06705	SAUSA300_1217	78.8047	-2.16727	0.40789	1.08e-08	2.18e-07	ABC transporter ATP-binding protein
USA300HOU_RS10495	SAUSA300_1913	4684.34	-2.19881	0.252378	3.01e-19	1.97e-17	phenol-soluble modulin export ABC transporter ATP-binding protein PmtA
USA300HOU_RS10965	SAUSA300_1990	6093.7	-2.20108	0.231294	1.75e-22	1.36e-20	cyclic lactone autoinducer peptide
USA300HOU_RS13740		423.115	-2.20424	0.541586	3.95e-06	4.7e-05	hypothetical protein
USA300HOU_RS13265	SAUSA300_2392	956.559	-2.21498	0.354901	4.21e-11	1.2e-09	ABC transporter permease
USA300HOU_RS10970	SAUSA300_1991	53435.3	-2.21709	0.228861	3.5e-23	2.8e-21	GHKL domain-containing protein
USA300HOU_RS04260	SAUSA300_0770	35.909	-2.26477	0.446217	4e-08	7.2e-07	hypothetical protein
USA300HOU_RS01010	SAUSA300_0193	64.2284	-2.29211	0.76319	0.000201558	0.00150775	N-acetylmuramic acid 6-phosphate etherase
USA300HOU_RS08790	SAUSA300_1608	24.7517	-2.33366	0.429881	5.9e-09	1.22e-07	DNA repair protein RadC
USA300HOU_RS09705	SAUSA300_1767	78.2805	-2.34204	0.327661	9.12e-14	3.41e-12	gallidermin/nisin family lantibiotic
USA300HOU_RS16075	SAUSA300_1988	130643	-2.38495	0.556499	1.4e-06	1.86e-05	delta-lysin family phenol-soluble modulin
USA300HOU_RS10975	SAUSA300_1992	34846.9	-2.38642	0.282299	2.61e-18	1.54e-16	LytTR family DNA-binding domain-containing protein
USA300HOU_RS09210	SAUSA300_1681	161.383	-2.44893	0.415489	3.26e-10	8.22e-09	acetoin utilization protein AcuC
USA300HOU_RS13775	SAUSA300_2478	611.475	-2.45121	0.314902	6.1e-16	2.83e-14	LrgB family protein
USA300HOU_RS13770	SAUSA300_2477	3231.85	-2.4778	0.253157	1.07e-23	9.31e-22	pyruvate oxidase
USA300HOU_RS09665	SAUSA300_1759	108.737	-2.48618	0.437416	1e-09	2.35e-08	DUF4888 domain-containing protein
USA300HOU_RS14690	SAUSA300_2641	437.98	-2.48653	0.315326	2.68e-16	1.31e-14	DUF3147 family protein
USA300HOU_RS13830	SAUSA300_2486	10631	-2.50186	0.377262	2.87e-12	8.87e-11	ATP-dependent Clp protease ATP-binding subunit ClpL
USA300HOU_RS04350	SAUSA300_0786	895.514	-2.51993	0.434606	5.19e-10	1.28e-08	organic hydroperoxide resistance protein
USA300HOU_RS13270	SAUSA300_2393	2553.86	-2.54441	0.382371	2.48e-12	7.76e-11	ABC transporter ATP-binding protein
USA300HOU_RS09635	SAUSA300_1754	190.163	-2.60338	0.54324	2.36e-07	3.69e-06	serine protease SplE
USA300HOU_RS01345	SAUSA300_0253	3641.26	-2.63294	0.237841	1.16e-29	1.52e-27	iron-sulfur cluster repair di-iron protein ScdA
USA300HOU_RS04865	SAUSA300_0883	1329.52	-2.65869	0.322414	1.29e-17	6.64e-16	MAP domain-containing protein
USA300HOU_RS14695	SAUSA300_2642	191.213	-2.66907	0.441271	1.54e-10	4.05e-09	DUF3147 family protein
USA300HOU_RS03810	SAUSA300_0690	36893.9	-2.68715	0.2375	9.35e-31	1.35e-28	two-component system sensor histidine kinase SaeS
USA300HOU_RS15965	SAUSA300_1439	783.018	-2.72229	0.307063	5.78e-20	3.97e-18	hypothetical protein
USA300HOU_RS01150	SAUSA300_0220	49595.6	-2.76066	0.495126	1.81e-09	4e-08	formate C-acetyltransferase
USA300HOU_RS03815	SAUSA300_0691	15407.3	-2.77939	0.199748	4.27e-45	1.54e-42	response regulator transcription factor SaeR
USA300HOU_RS01005	SAUSA300_0192	192.147	-2.79004	0.570288	6.69e-08	1.15e-06	6-phospho-N-acetylmuramidase
USA300HOU_RS14195	SAUSA300_2550	6751.39	-2.79308	0.457473	7.42e-11	2.04e-09	anaerobic ribonucleoside-triphosphate reductase activating protein
USA300HOU_RS07970	SAUSA300_1440	183.083	-2.80021	0.434666	8.94e-12	2.65e-10	DUF1672 domain-containing protein
USA300HOU_RS13910	SAUSA300_2500	176.471	-2.88854	0.426141	1.04e-12	3.45e-11	4,4'-diaponeurosporenoate glycosyltransferase
USA300HOU_RS00815		150.737	-2.89527	0.409239	1.31e-13	4.79e-12	type 8 capsular polysaccharide synthesis proteinCap8D
USA300HOU_RS05090	SAUSA300_0928	158.241	-2.97562	0.497498	1.47e-10	3.92e-09	competence protein ComK
USA300HOU_RS13085	SAUSA300_2364	35438.2	-2.98165	0.306029	1.48e-23	1.22e-21	immunoglobulin-binding protein Sbi
USA300HOU_RS09645	SAUSA300_1756	197.679	-3.00249	0.573533	2.43e-08	4.58e-07	serine protease SplC
USA300HOU_RS13295	SAUSA300_2396	3495.05	-3.01148	0.324383	9.79e-22	7.23e-20	carboxylesterase/lipase family protein
USA300HOU_RS01700	SAUSA300_0320	3590.16	-3.03642	0.35818	1.53e-18	9.2e-17	YSIRK domain-containing triacylglycerol lipase Lip2/Geh
USA300HOU_RS01765	SAUSA300_0333	296.118	-3.09586	0.726146	1.16e-06	1.56e-05	BglG family transcription antiterminator
USA300HOU_RS13100	SAUSA300_2366	314.947	-3.10094	0.534811	4.36e-10	1.09e-08	bi-component gamma-hemolysin HlgCB subunit C
USA300HOU_RS09205	SAUSA300_1680	213.193	-3.21076	0.34718	1.86e-21	1.31e-19	hypothetical protein
USA300HOU_RS11960	SAUSA300_2165	2806.09	-3.24543	0.318393	1.44e-25	1.59e-23	acetolactate decarboxylase
USA300HOU_RS01965	SAUSA300_0370	983.397	-3.25147	0.391922	7.22e-18	3.92e-16	staphylococcal enterotoxin-like toxin X
USA300HOU_RS05785	SAUSA300_1053	288.925	-3.27319	0.410471	9.23e-17	4.66e-15	formyl peptide receptor-like 1 inhibitory protein
USA300HOU_RS09640	SAUSA300_1755	132.62	-3.29606	0.741282	1.81e-06	2.35e-05	serine protease SplD
USA300HOU_RS13555	SAUSA300_2441	740.576	-3.30036	0.383739	5.28e-19	3.31e-17	fibronectin-binding protein FnbA
USA300HOU_RS14500	SAUSA300_2603	1267.75	-3.303	0.398768	7.86e-18	4.19e-16	YSIRK domain-containing triacylglycerol lipase Lip1
USA300HOU_RS13095	SAUSA300_2365	174.35	-3.31895	0.487467	5.4e-13	1.88e-11	bi-component gamma-hemolysin HlgAB subunit A
USA300HOU_RS14200	SAUSA300_2551	22512.8	-3.36246	0.460649	1.9e-14	7.83e-13	anaerobic ribonucleoside-triphosphate reductase
USA300HOU_RS04500	SAUSA300_0815	1068.39	-3.43403	0.525166	3.73e-12	1.14e-10	DUF4888 domain-containing protein
USA300HOU_RS05800	SAUSA300_1056	3856.13	-3.4432	0.262496	2.07e-40	5.42e-38	complement inhibitor SCIN-B
USA300HOU_RS13595	SAUSA300_2447	1027.15	-3.49652	0.358659	1.24e-23	1.05e-21	DUF2188 domain-containing protein
USA300HOU_RS13780	SAUSA300_2479	161.657	-3.5336	0.400681	7.76e-20	5.19e-18	holin-like murein hydrolase modulator CidA
USA300HOU_RS00810	SAUSA300_0154	167.53	-3.60028	0.459443	3.08e-16	1.48e-14	type 8 capsular polysaccharide synthesis proteinCap8C
USA300HOU_RS05795	SAUSA300_1055	5262.2	-3.64479	0.279506	4.8e-40	1.15e-37	complement convertase inhibitor Efb
USA300HOU_RS09650	SAUSA300_1757	146.622	-3.78148	0.651621	1.43e-09	3.22e-08	serine protease SplB
USA300HOU_RS00805	SAUSA300_0153	165.405	-3.98954	0.431914	1.46e-21	1.05e-19	type 8 capsular polysaccharide synthesis proteinCap8B
USA300HOU_RS11965	SAUSA300_2166	2811.01	-3.99377	0.34246	1.48e-32	2.51e-30	acetolactate synthase AlsS
USA300HOU_RS10550	SAUSA300_1919	48564.1	-4.06645	0.485644	3.24e-18	1.87e-16	complement inhibitor SCIN-A
USA300HOU_RS04280	SAUSA300_0774	288.666	-4.10635	0.308018	9.67e-42	2.78e-39	extracellular matrix protein-binding adhesin Emp
USA300HOU_RS03825	SAUSA300_0693	11759.2	-4.23878	0.350807	7.71e-35	1.48e-32	DM13 domain-containing protein
USA300HOU_RS10555	SAUSA300_1920	2431.86	-4.24219	0.621586	4.56e-13	1.6e-11	chemotaxis-inhibiting protein CHIPS
USA300HOU_RS00800	SAUSA300_0152	134.253	-4.34727	0.428644	2.31e-25	2.46e-23	capsular polysaccharide type 5/8 biosynthesis protein CapA
USA300HOU_RS03820	SAUSA300_0692	8899.84	-4.37633	0.219759	1.89e-89	2.72e-86	DoxX family protein
USA300HOU_RS05825	SAUSA300_1058	6004.62	-4.4561	0.440968	2.74e-25	2.81e-23	alpha-hemolysin
USA300HOU_RS15050		546.078	-4.70427	1.169	1.99e-06	2.56e-05	phenol-soluble modulin PSM-alpha-3
USA300HOU_RS15715		187.932	-4.73104	0.553561	5.06e-19	3.24e-17	phenol-soluble modulin PSM-alpha-2
USA300HOU_RS05900	SAUSA300_1068	1295.33	-4.73779	0.310144	6.82e-54	6.55e-51	beta-class phenol-soluble modulin
USA300HOU_RS15710		670.744	-4.74166	0.461641	4.76e-26	5.48e-24	phenol-soluble modulin PSM-alpha-4
USA300HOU_RS09655	SAUSA300_1758	267.405	-5.01521	0.822104	2.12e-10	5.41e-09	serine protease SplA
USA300HOU_RS10530	SAUSA300_1918	5952.16	-5.14054	0.627956	1.14e-17	5.98e-16	phospholipase
USA300HOU_RS10870	SAUSA300_1974	10661.2	-5.20131	0.352272	8.59e-51	4.12e-48	bi-component leukocidin LukGH subunit G
USA300HOU_RS15720		4098.39	-5.23651	0.436787	2.05e-34	3.69e-32	phenol-soluble modulin PSM-alpha-1
USA300HOU_RS05895	SAUSA300_1067	2528.4	-5.24528	0.345661	3.24e-53	2.34e-50	beta-class phenol-soluble modulin
USA300HOU_RS10875	SAUSA300_1975	14645.1	-5.27556	0.348709	6.19e-53	3.56e-50	bi-component leukocidin LukGH subunit H
USA300HOU_RS16065		1945.4	-5.32978	0.462584	4.86e-32	7.36e-30	MAP domain-containing protein
USA300HOU_RS11955	SAUSA300_2164	312.305	-5.46494	0.5415	6.15e-25	6.11e-23	MAP domain-containing protein
USA300HOU_RS03030		138945	-5.48599	0.645302	9.39e-19	5.75e-17	C1q-binding complement inhibitor VraX
USA300HOU_RS10525	SAUSA300_1917	16027.6	-5.68773	0.458051	1.15e-36	2.36e-34	extracellular adherence protein Eap/Map
USA300HOU_RS02190	SAUSA300_0409	15480	-5.79761	0.520629	4.58e-30	6.28e-28	myeloperoxidase inhibitor SPIN
USA300HOU_RS07645		35038.7	-6.20358	0.450533	1.31e-44	4.2e-42	Panton-Valentine bi-component leukocidin subunitF
USA300HOU_RS07650	SAUSA300_1382	32307.5	-6.8072	0.479676	5.66e-47	2.33e-44	Panton-Valentine bi-component leukocidin subunitS

## Sheet: Supplemental Table 4
Supplemental Table 4. NIH DAVID Pathway Analysis
	NCTC 8325 Locus	USA300 Locus	baseMean	log2FoldChange	lfcSE	pvalue	padj	product
Upregulated Pathways	Lipid Catabolism
	SAOUHSC_00051	SAUSA300_0099	1176.93	-0.833212	0.377809	0.0110236	0.0418501	phosphatidylinositol-specific phospholipase C
	SAOUHSC_00300	SAUSA300_0320	3590.16	-3.03642	0.35818	1.53e-18	9.2e-17	YSIRK domain-containing triacylglycerol lipase Lip2/Geh
	SAOUHSC_03006	SAUSA300_2603	1267.75	-3.303	0.398768	7.86e-18	4.19e-16	YSIRK domain-containing triacylglycerol lipase Lip1
	Sugar Transport
	SAOUHSC_00310	SAUSA300_0330	125.108	-1.13302	0.503567	0.00552599	0.0246742	PTS ascorbate transporter subunit IIC
	SAOUHSC_02975	SAUSA300_2576	2216.19	-1.48472	0.42259	6.89e-05	0.000598178	PTS fructose transporter subunit IIABC
	SAOUHSC_02661	SAUSA300_2324	2706.03	-1.68814	0.649616	0.000990206	0.00602916	sucrose-specific PTS transporter subunit IIBC
	SAOUHSC_00158	SAUSA300_0194	266.855	-1.36747	0.50303	0.00111453	0.00662024	PTS transporter subunit EIIC
	SAOUHSC_02597	SAUSA300_2270	359.689	-1.41329	0.45769	0.000340723	0.00241102	alpha-glucoside-specific PTS transporter subunitIIBC
	SAOUHSC_00235	SAUSA300_0259	151.503	-1.5101	0.302051	9.88e-08	1.63e-06	glucose PTS transporter subunit IIA
	SAOUHSC_00312	SAUSA300_0332	30.5302	-1.4072	0.624892	0.0036264	0.017553	PTS sugar transporter subunit IIA
	ETC/Oxidative phosphorylation
	SAOUHSC_01000	SAUSA300_0961	9215.5	-1.68983	0.310156	7.28e-09	1.5e-07	cytochrome aa3 quinol oxidase subunit III
	SAOUHSC_01065	SAUSA300_1015	4144.08	-0.917798	0.351386	0.00328453	0.0162527	heme A synthase
	SAOUHSC_01066	SAUSA300_1016	3707.85	-1.1039	0.212858	6.3e-08	1.09e-06	heme o synthase
	SAOUHSC_01002	SAUSA300_0963	29776.6	-1.39907	0.245795	1.56e-09	3.47e-08	cytochrome aa3 quinol oxidase subunit II
	SAOUHSC_01001	SAUSA300_0962	33724.8	-1.69131	0.330854	4.48e-08	7.97e-07	cytochrome aa3 quinol oxidase subunit I
	SAOUHSC_00999	SAUSA300_0960	5347.25	-1.18672	0.34122	0.000119667	0.000970817	cytochrome aa3 quinol oxidase subunit IV
	SAOUHSC_01103	SAUSA300_1046	619.331	-1.17744	0.323742	6.9e-05	0.000598178	succinate dehydrogenase cytochrome b558 subunit
	Histidine catabolism
	SAOUHSC_02610	SAUSA300_2281	1600.59	-0.769455	0.315504	0.00666946	0.0284143	formimidoylglutamase
	SAOUHSC_00008	SAUSA300_0008	317.663	-1.93958	0.431742	7.47e-07	1.06e-05	histidine ammonia-lyase
	SAOUHSC_02606	SAUSA300_2277	240.086	-0.967779	0.292705	0.00032435	0.00231793	imidazolonepropionase
	SAOUHSC_02607	SAUSA300_2278	50.1741	-1.32384	0.471744	0.00096299	0.00590374	urocanate hydratase
	Virulence
	SAOUHSC_01121	SAUSA300_1058	6004.62	-4.4561	0.440968	2.74e-25	2.81e-23	alpha-hemolysin
	SAOUHSC_02260	SAUSA300_1988	130643	-2.38495	0.556499	1.4e-06	1.86e-05	delta-lysin family phenol-soluble modulin
	SAOUHSC_02708	SAUSA300_2365	174.35	-3.31895	0.487467	5.4e-13	1.88e-11	bi-component gamma-hemolysin HlgAB subunit A
	SAOUHSC_02241	SAUSA300_1974	10661.2	-5.20131	0.352272	8.59e-51	4.12e-48	bi-component leukocidin LukGH subunit G
	SAOUHSC_02243	SAUSA300_1975	14645.1	-5.27556	0.348709	6.19e-53	3.56e-50	bi-component leukocidin LukGH subunit H
	SAOUHSC_02710	SAUSA300_2367	523.315	-2.09082	0.40231	1.97e-08	3.78e-07	bi-component gamma-hemolysin HlgAB/HlgCB subunitB
	SAOUHSC_02709	SAUSA300_2366	314.947	-3.10094	0.534811	4.36e-10	1.09e-08	bi-component gamma-hemolysin HlgCB subunit C
	SAOUHSC_01955	SAUSA300_1769	55.1834	-1.40502	0.425032	0.000171628	0.00132517	bi-component leukocidin LukED subunit E
Downregulated Pathways	Branched amino acid biosynthesis
	SAOUHSC_02282	SAUSA300_2007	72.8506	1.12012	0.561668	0.0101139	0.03925	biosynthetic-type acetolactate synthase large subunit
	SAOUHSC_02281	SAUSA300_2006	48.2111	1.8447	0.425957	1.89e-06	2.44e-05	dihydroxy-acid dehydratase
	SAOUHSC_02289	SAUSA300_2014	162.93	0.969027	0.327115	0.0010466	0.00627962	threonine ammonia-lyase IlvA
	SAOUHSC_02285	SAUSA300_2010	98.4124	0.9363	0.418262	0.00834861	0.0338171	2-isopropylmalate synthase
	SAOUHSC_02288	SAUSA300_2013	36.5601	1.28327	0.44652	0.000832464	0.00517818	3-isopropylmalate dehydratase small subunit
	SAOUHSC_02286	SAUSA300_2011	48.2652	1.63209	0.497537	0.000142421	0.00112505	3-isopropylmalate dehydrogenase
	SAOUHSC_02287	SAUSA300_2012	62.028	1.34986	0.420858	0.000261181	0.00190431	3-isopropylmalate dehydratase large subunit
	Purine biosynthesis
	SAOUHSC_02126	SAUSA300_1889	6323.24	0.729631	0.247747	0.00163743	0.00910384	adenylosuccinate lyase
	SAOUHSC_01014	SAUSA300_0972	933.797	1.74507	0.411946	3.06e-06	3.83e-05	amidophosphoribosyltransferase
	SAOUHSC_01017	SAUSA300_0975	2549.32	2.27588	0.397019	9.02e-10	2.13e-08	bifunctional phosphoribosylaminoimidazolecarboxamide formyltransferase/IMP cyclohydrolase
	SAOUHSC_01018	SAUSA300_0976	3059	2.49106	0.372846	1.96e-12	6.26e-11	phosphoribosylamine--glycine ligase
	SAOUHSC_01015	SAUSA300_0973	646.167	2.09158	0.403983	2.42e-08	4.58e-07	phosphoribosylformylglycinamidine cyclo-ligase
	SAOUHSC_01010	SAUSA300_0968	283.861	0.844536	0.370856	0.00901537	0.0360615	phosphoribosylaminoimidazolesuccinocarboxamide synthase
	SAOUHSC_01012	SAUSA300_0970	138.665	1.52824	0.527554	0.000545307	0.00361031	phosphoribosylformylglycinamidine synthase I
	SAOUHSC_01013	SAUSA300_0971	591.364	1.80337	0.507071	4.21e-05	0.000387429	phosphoribosylformylglycinamidine synthase subunit PurL
	SAOUHSC_01011	SAUSA300_0969	70.1797	1.49973	0.380243	1.36e-05	0.000139937	phosphoribosylformylglycinamidine synthase subunit PurS
	SAOUHSC_02107	SAUSA300_1873	2713.11	0.604414	0.253326	0.0106466	0.0408831	lipid II isoglutaminyl synthase subunit MurT
	SAOUHSC_00762	SAUSA300_0731	1248.1	0.834936	0.219417	6.37e-05	0.000559456	MraY family glycosyltransferase
